# Supplementary material for: Investigation of Therapeutic Response Markers for Acupuncture in Parkinson’s Disease: An Exploratory Pilot Study
Source: Diagnostics (Basel). 2021 Sep 17;11(9):1697. doi: 10.3390/diagnostics11091697 (PMC8468821; doi:10.3390/diagnostics11091697)
Supplement: Supplementary file 1 [file diagnostics-11-01697-s001.zip]

Archive with 2 entries (2 files):
- diagnostics-1368249 - supplementary 1.pdf
- diagnostics-1368249 supplementary 2.xlsx
