# Supplementary material for: Investigation of Therapeutic Response Markers for Acupuncture in Parkinson’s Disease: An Exploratory Pilot Study
Source: Diagnostics (Basel). 2021 Sep 17;11(9):1697. doi: 10.3390/diagnostics11091697 (PMC8468821; doi:10.3390/diagnostics11091697)
Supplement: Supplementary file 1 [file diagnostics-11-01697-s001.zip › diagnostics-1368249 supplementary 2.xlsx]

## Sheet: Table_S1
Table S1. The RNA quality assessment for the blood samples of the patients with PD
Patient ID	Visit	Nucleic Acid Conc. (ng/µl)	260/280	260/230	RNA Quality
T01	V1	66.1	2.39	6.12	Not passed
	V5	-	-	-	Undetected
	V8	114.4	2.15	1.21	Not passed
T02	V1	109.4	1.85	1.69	Passed
	V5	212	1.79	1.94	Passed
	V8	247.6	1.88	1.9	Passed
T03	V1	131	2.13	1.57	Passed
	V5	-	-	-	Undetected
	V8	130.2	2.17	1.45	Passed
T04	V1	83.6	2.16	2.34	Passed
	V5	65	2.17	2.24	Passed
	V8	67.8	2.22	1.92	Passed
T05	V1	-	-	-	Undetected
	V5	55.4	2.18	2.23	Passed
	V8	36.6	2.6	3.7	Not passed
T06	V1	23.3	2.44	11.32	Not passed
	V5	13.8	2.37	0.81	Not passed
	V8	41.5	2.21	1.31	Passed
T07	V1	44.9	2.06	0.36	Not passed
	V5	16	4.88	-1.55	Not passed
	V8	52.2	2.1	1.51	Passed
T08	V1	57.4	2.12	0.46	Not passed
	V5	89.9	2.11	1.64	Passed
	V8	63.5	2.1	0.54	Not passed
T09	V1	86.1	2.06	1.16	Passed
	V5	53.9	2.03	0.96	Passed
	V8	152.4	2.13	1.62	Passed
T10	V1	56.2	2.05	1.76	Passed
	V5	28.7	2.06	0.79	Passed
	V8	60.1	2.09	1.44	Passed
T11	V1	117.1	2.12	1.73	Passed
	V5	127.8	2.11	1.33	Passed
	V8	51.8	2.08	1.51	Passed
T12	V1	65.8	2.07	1.28	Passed
	V5	49.4	2.02	1.56	Passed
	V8	46.9	2.03	1.18	Passed
T13	V1	108.7	2.06	1.47	Passed
	V5	102	2.06	1.6	Passed
	V8	134.8	2.09	1.18	Passed
T02: The case patient for RNA-seq
T04, T09, T11, T12, T13: The patients for qPCR

## Sheet: Table_S2
Table S2. Previous clinical information on gait parameters of patients with PD
Time		V1	V1	V1	V1	V1	V1	V1	V1	V5	V5	V5	V5	V5	V5	V5	V5	V8	V8	V8	V8	V8	V8	V8	V8
Parameter		Velocity	Cadence	Stride time (sec)	Stride Length (cm)	Sigle support (sec)	Double support (sec)	Swing time (temporal symmetry)	Swing % cycle (Spatial symmetry)	Velocity	Cadence	Stride time (sec)	Stride Length (cm)	Sigle support (sec)	Double support (sec)	Swing time (temporal symmetry)	Swing % cycle (Spatial symmetry)	Velocity	Cadence	Stride time (sec)	Stride Length (cm)	Sigle support (sec)	Double support (sec)	temporal symmetry	Spatial symmetry
Patient ID	T01	113.833	116.3	1.037	117.633	0.387	0.262	0.387	37.333	106.933	111.933	1.06717	114.672	0.394333	0.270333	0.394333	36.95	126.933	116.167	1.032	131.084	0.405	0.223	0.405	39.25
	T02	155.433	135.567	0.885	138.27	0.36	0.162	0.36	40.717	151.133	129.467	0.921667	140.193	0.374667	0.166667	0.374667	40.6333	153.367	125.233	0.952	147.691	0.398	0.151	0.398	41.75
	T03	97.533	111.2	1.079	105.693	0.398	0.283	0.398	36.867	106.933	114.367	1.048	112.607	0.402	0.246	0.402	38.3667	95	108.733	1.106	105.712	0.42	0.271	0.42	37.983
	T04	133.2	121.9	0.986	131.248	0.373	0.25	0.373	37.867	124.867	113.4	1.06317	131.415	0.384333	0.2815	0.384333	36.15	115.433	111.733	1.068	124.845	0.397	0.279	0.397	37.167
	T05	137.067	114.133	1.06	144.556	0.435	0.196	0.435	41.05	121.5	106.967	1.116	137.444	0.4445	0.227667	0.4445	39.85	116.233	101.167	1.187	138.925	0.477	0.237	0.477	40.217
	T06	144.533	124.8	0.963	139.064	0.381	0.201	0.381	39.55	119.833	121.733	0.984667	118.568	0.374	0.23	0.374	37.9667	134.333	121.033	0.996	133.178	0.396	0.201	0.396	39.717
	T07	122.1	128.967	0.929	113.745	0.35	0.231	0.35	37.633	113.8	125.7	0.946667	108.512	0.348333	0.246	0.348333	36.7667	119.833	124.933	0.961	115.664	0.362	0.233	0.362	37.65
	T08	67.6	111.733	1.073	73.119	0.377	0.316	0.377	35.183	60.6333	94.6667	1.27383	77.5108	0.442833	0.392333	0.442833	34.7667	68.733	98.7	1.216	83.784	0.423	0.368	0.423	34.783
	T09	103.5	104.567	1.143	119.055	0.441	0.261	0.441	38.583	102.933	108.233	1.11267	115.172	0.424333	0.270333	0.424333	38.15	112.533	111	1.075	121.615	0.417	0.241	0.417	38.75
	T10	118	132.967	0.906	106.839	0.35	0.202	0.35	38.6	109.167	126.767	0.946667	103.432	0.360167	0.228333	0.360167	38.0833	105.067	121.3	0.985	104.204	0.364	0.256	0.364	36.967
	T11	146.5	134.567	0.888	130.54	0.346	0.195	0.346	39	132.4	130.167	0.9195	121.939	0.347	0.2265	0.347	37.7333	140	135.1	0.887	124.282	0.341	0.205	0.341	38.417
	T12	102.8	118	1.018	104.502	0.381	0.262	0.381	37.417	92.3333	115.167	1.03983	96.2582	0.3785	0.284667	0.3785	36.4	96.1	111.233	1.079	103.595	0.4	0.281	0.4	37.033
	T13	96.333	108.4	1.106	106.441	0.421	0.269	0.421	38.05	111.733	113.833	1.052	117.958	0.403167	0.243333	0.403167	38.3333	112.2	118.6	1.013	114.17	0.387	0.24	0.387	38.167
	C01	101.267	112.833	1.065	107.857	0.403	0.267	0.403	37.833	101.267	112.833	1.065	107.857	0.403	0.267	0.403	37.833	132.367	123.033	0.979	129.376	0.386	0.212	0.386	39.45
	C02	117.233	132.867	0.903	105.604	0.354	0.194	0.354	39.267	117.233	132.867	0.903	105.604	0.354	0.194	0.354	39.267	119.833	138.1	0.87	104.499	0.338	0.195	0.338	38.85
	C03	111.567	116.167	1.034	115.396	0.375	0.289	0.375	36.333	111.567	116.167	1.034	115.396	0.375	0.289	0.375	36.333	137.433	128.733	0.934	127.662	0.353	0.234	0.353	37.733
	C04	113.1	112.833	1.075	121.406	0.412	0.255	0.412	38.367	113.1	112.833	1.075	121.406	0.412	0.255	0.412	38.367	116.467	111.833	1.079	125.606	0.403	0.266	0.403	37.417
	C05	123.367	127.4	0.935	115.893	0.367	0.211	0.367	39.267	123.367	127.4	0.935	115.893	0.367	0.211	0.367	39.267	115.533	125.2	0.964	111.251	0.375	0.215	0.375	38.917
	C06	134.033	129.7	0.924	124.688	0.367	0.194	0.367	39.7	134.033	129.7	0.924	124.688	0.367	0.194	0.367	39.7	130.9	128.267	0.936	124.01	0.364	0.21	0.364	38.9
	C07	106.7	113.033	1.061	113.49	0.404	0.252	0.404	38.083	106.7	113.033	1.061	113.49	0.404	0.252	0.404	38.083	116.25	119.7	0.998	117.057	0.389	0.222	0.389	39
	C08	151.967	128.8	0.935	141.389	0.367	0.2	0.367	39.217	151.967	128.8	0.935	141.389	0.367	0.2	0.367	39.217	150.9	127.833	0.939	142.552	0.373	0.19	0.373	39.75
	C10	106.5	107.133	1.122	119.253	0.422	0.279	0.422	37.633	106.5	107.133	1.122	119.253	0.422	0.279	0.422	37.633	97.8	101.5	1.183	115.755	0.445	0.302	0.445	37.617
	C11	105.7	111.533	1.083	113.894	0.412	0.263	0.412	38.083	105.7	111.533	1.083	113.894	0.412	0.263	0.412	38.083	101.2	108.667	1.107	111.847	0.413	0.285	0.413	37.283
	C12	113.233	128.467	0.937	106.123	0.381	0.177	0.381	40.617	113.233	128.467	0.937	106.123	0.381	0.177	0.381	40.617	109.7	125.667	0.959	104.955	0.386	0.189	0.386	40.217
	C13	105.867	123.667	0.972	102.904	0.356	0.26	0.356	36.583	105.867	123.667	0.972	102.904	0.356	0.26	0.356	36.583	98.4	122.6	0.981	96.282	0.353	0.277	0.353	35.95
	T: Treatment group with acupuncture
	C: Control group
	T02: The case patient for RNA-seq
	T04, T09, T11, T12, T13: The patients for qPCR

## Sheet: Table_S3
Table S3. Previous clinical information on fNIRS of patients with PD
Time		V1	V1	V1	V1	V1	V1	V1	V1	V1	V1	V1	V1	V1	V1	V1	V1	V1	V8	V8	V8	V8	V8	V8	V8	V8	V8	V8	V8	V8	V8	V8	V8	V8	V8
Region		S1	S1	M1	M1	M1	SMA	SMA	PMC	SMA	SMA	SMA	PMC	PFC	PFC	PFC	PFC	PFC	S1	S1	M1	M1	M1	SMA	SMA	PMC	SMA	SMA	SMA	PMC	PFC	PFC	PFC	PFC	PFC
Channel		Ch 2	Ch 3	Ch 6	Ch 7	Ch 8	Ch 11	Ch 12	Ch 14	Ch 15	Ch 16	Ch 17	Ch 18	Ch 35	Ch 36	Ch 37	Ch 39	Ch 40	Ch 2	Ch 3	Ch6	Ch 7	Ch 8	Ch 11	Ch 12	Ch 14	Ch 15	Ch 16	Ch 17	Ch 18	Ch 35	Ch 36	Ch 37	Ch 39	Ch 40
Patient ID	T01	0.000227	0.000343	0.000368	9.4e-05	0.000167	0.000368	0.000251	8.5e-05	8.6e-05	6.2e-05	0.000131	-1e-06	8.1e-05	6.2e-05	0.000112	3.4e-05	-2.2e-05	0.000114	0.000476	0.000184	0.000139	0.0004	0.000628	0.000345	0.000172	6.9e-05	0.000124	0.000319	0.000155	0.00022	0.000303	0.000192	0.000267	0.000134
	T02	-0.000332	-0.00022	-0.00026	-0.000144	-0.000191	-0.000187	-0.000213	-0.000253	-0.000253	-0.000229	-0.000158	-0.000244	-0.000286	-0.000204	-0.000262	-0.000218	-0.000205	8.5e-05	4e-06	-4.2e-05	-3.4e-05	-4.1e-05	2.4e-05	1.5e-05	-7.9e-05	-8.5e-05	-4.5e-05	-5.2e-05	-5.1e-05	0.00026	0.000193	7.5e-05	0.000191	9.1e-05
	T03	0.000263	0.00015	7.3e-05	6.9e-05	1.2e-05	0.000244	0.000256	-0.000172	-9e-05	-0.0001	0.000184	0.000146	0.000147	0.000227	0.000137	0.000224	6.9e-05	0.000408	0.000366	0.000196	0.000209	0.000256	0.000337	0.000198	1.8e-05	6.6e-05	-5.3e-05	0.000172	8.2e-05	0.000333	0.000268	0.000148	0.00011	0.000198
	T04	0.000133	0.000342	0.000172	0.000169	0.000376	0.000212	-8e-05	0.000103	0.000109	9.6e-05	0.000206	0.000178	0.000128	0.000118	0.000131	7.6e-05	0.000136	0.000959	0.001008	0.001122	0.001293	0.001046	0.000905	0.000574	0.001297	0.001166	0.000919	0.000842	0.000855	0.000591	0.000737	0.001012	0.000698	0.000826
	T05	0.00066	0.000797	0.000722	0.000743	0.000869	0.001178	0.001073	0.000901	0.001002	0.000851	0.000889	0.000356	0.000377	0.000301	0.000389	-0.000144	0.000532	0.000452	0.000423	0.000355	0.000292	0.000399	0.000567	0.000592	0.00022	0.000302	5.8e-05	0.000396	0.000344	3.6e-05	-1.7e-05	-6.6e-05	-0.000187	1.9e-05
	T06	0.000265	0.000457	0.000269	0.000275	0.000303	0.0002	0.000186	0.000314	0.00023	0.00053	0.000163	0.000105	0.000528	0.001005	0.000274	0.000493	0.000352	0.000423	0.000586	0.000409	0.000305	0.000366	0.000391	0.000429	0.000308	0.00047	0.000412	0.000327	0.0004	0.000655	0.000686	0.000389	0.000586	0.000426
	T07	-0.000158	-0.000156	4.6e-05	0.000254	8.1e-05	0.000168	0.000402	0.000229	7.2e-05	5.6e-05	8.4e-05	2.5e-05	5.9e-05	0.000605	9.5e-05	0.00068	4.8e-05	0.000436	0.000437	0.000219	0.000822	0.000737	0.000656	0.000489	0.000694	0.000472	0.000553	0.000439	0.000357	0.000539	0.000639	0.000408	0.00075	0.000675
	T08	-9.9e-05	-2e-05	-4e-05	-0.000248	8.6e-05	6.7e-05	-8.6e-05	-0.000225	-0.000106	-0.000279	0.000292	-0.00021	-6.2e-05	0.000102	-0.000272	-2.5e-05	-0.000192	-0.000363	-0.000208	-0.000192	-0.000353	-3.5e-05	-8.2e-05	8e-06	-0.000353	-0.000217	-0.000386	-0.000162	-0.000319	-0.000603	-0.000603	-0.000666	-0.000529	-0.000388
	T09	3.7e-05	0.000168	4.6e-05	-0.000238	-4.8e-05	0.000227	0.000233	-0.000185	-8.6e-05	-0.000198	0	-0.000107	-0.000163	-0.000106	-9.1e-05	-4.8e-05	-0.000152	0.000144	0.000234	0.000156	7e-06	0.000392	0.000284	0.000362	-1.2e-05	0.000203	-3.6e-05	0.000262	0.000118	4.1e-05	0.000206	6.9e-05	9.9e-05	0.000132
	T10	2.1e-05	5.8e-05	5e-05	4.2e-05	2.6e-05	0.000121	0.000236	3.6e-05	2.6e-05	7.4e-05	0.000258	2.7e-05	7.3e-05	0.000176	8e-06	7.5e-05	0.000103	-0.000468	-0.000409	-0.000708	-0.000339	-0.000279	-0.000167	-0.000244	-0.000541	-0.0007	-0.000361	-0.000128	8.9e-05	0.000494	0.0006	-1.5e-05	0.000247	2e-06
	T11	0.000316	0.000321	0.000346	8e-05	0.000276	0.000416	0.000709	0.000291	0.000359	0.000248	0.000157	0.000305	0.000388	0.00034	9.9e-05	0.000324	0.000169	0.000158	0.000226	0.000459	0.000147	0.000219	0.000536	0.000758	0.000429	0.000513	0.000204	0.000208	0.000292	0.000296	0.000309	0.000288	0.000315	0.000434
	T12	0.001014	0.000721	0.000945	0.000979	0.000889	0.000895	0.000727	0.000882	0.000679	0.000595	0.000472	0.000335	0.000679	0.00066	0.000351	0.000448	0.000575	0.002969	0.002375	0.002301	0.00238	0.002392	0.002303	0.001962	0.001919	0.001875	0.001296	0.001292	0.001201	0.00123	0.001229	0.001306	0.000996	0.001166
	T13	7e-05	0.000175	7.5e-05	7.3e-05	0.000208	0.00031	0.000199	-5.6e-05	-3e-05	-3.9e-05	0.000174	0.000216	0.000297	8.7e-05	-2.7e-05	9.9e-05	2.6e-05	0.000139	0.000221	0.000186	0.000306	0.000419	0.000368	0.000291	0.000161	0.000627	0.000116	0.000371	0.000124	0.000228	0.000263	0.000117	0.000125	0.000147
	C01	-1e-06	0.000299	0.000262	8.3e-05	0.000295	0.000417	0.000426	0.000228	0.000276	0.000258	0.000313	0.000211	0.00039	0.000615	0.000129	0.00038	0.000169	-0.000701	-0.000327	-0.00026	-0.00022	-0.000188	-0.000218	-0.000203	-0.000288	-0.000168	-0.000172	-5e-05	-9.4e-05	-5.6e-05	-0.000115	-0.000286	-0.000236	-0.000327
	C02	2.1e-05	5.1e-05	5.8e-05	-3.4e-05	2.4e-05	6.2e-05	0.000139	-5.1e-05	9.3e-05	3.3e-05	-1.9e-05	3e-06	-3.9e-05	-3.6e-05	4.3e-05	-1e-05	6.7e-05	0.000391	0.0001	0.000216	-1e-05	3.2e-05	0.000117	0.000451	-0.000157	5.4e-05	-5.5e-05	3.1e-05	-2.3e-05	-5.7e-05	-0.000216	4.8e-05	-0.000133	-1.4e-05
	C03	2.8e-05	8.8e-05	0.000108	8.2e-05	6.6e-05	-2.3e-05	0.000109	1.5e-05	7.4e-05	3.8e-05	-5.5e-05	-0.000103	7e-05	0.000143	-3.6e-05	7e-06	-2.5e-05	7.7e-05	0.000152	0.000115	2.5e-05	0.000115	0.00011	7.4e-05	4.2e-05	0.000113	0.000112	2.7e-05	-3e-06	0.000201	0.000271	2.6e-05	0.000132	-2e-05
	C04	-0.000302	-0.000688	-0.000344	-0.000686	-0.000747	-0.000462	-0.000334	-0.000505	-0.000676	-0.000596	-0.000527	-0.000232	0.000322	0.00033	-0.00017	0.000165	-0.000171	-0.000192	-0.000531	0.000573	-0.000524	-0.000478	-0.000212	0.000527	-0.000151	-0.000256	-0.000572	-0.000454	-0.000358	0.00028	0.000147	-0.000178	0.000134	-0.000173
	C05	0.00057	0.000225	0.000215	4.8e-05	0.000374	0.000886	0.000619	0.000237	0.000372	0.000277	0.000379	0.000845	0.000796	0.000468	-8e-06	0.000937	0.000379	-0.000376	1.7e-05	-0.000319	-0.000159	-0.000353	0.000401	0.000363	-0.000271	-0.000763	-6.3e-05	0.000194	0.000402	0.000107	0.00022	-0.000383	0.000299	0.000116
	C06	0.000574	0.000369	0.000167	0.000101	0.000388	0.000318	0.000383	8.8e-05	0.000211	2.8e-05	8e-05	7e-06	0.000319	0.000122	0.000149	0.000323	0.000224	-0.000103	-1.2e-05	-5.7e-05	-0.00017	4.2e-05	4.7e-05	0.000177	-0.000236	-4.9e-05	-0.000231	-7.7e-05	-0.00015	0.00019	6.1e-05	-0.000146	-4e-06	-0.000133
	C07	4.4e-05	8.6e-05	6.8e-05	6.4e-05	6.5e-05	0.000178	0.000118	0.000122	0.000105	-6.6e-05	0.000107	9.6e-05	0.000144	0.000106	0.000118	3e-06	7e-05	0.000513	0.000477	0.000335	0.000661	0.000613	0.000423	0.000511	0.000631	0.000483	0.000491	0.000356	0.000352	0.000646	0.000563	0.000498	0.000531	0.000417
	C08	5.6e-05	0.000119	-0.000136	-1.7e-05	0.000125	0.000255	4.2e-05	-0.000111	-4.3e-05	9.4e-05	0.000238	6.9e-05	0.000176	-1.7e-05	-8e-05	-2.3e-05	-0.000125	0.000173	0.000154	7e-06	9.9e-05	0.000166	0.000447	0.000235	-9.1e-05	-5.1e-05	-1.2e-05	0.000229	0.000163	0.000288	-4.7e-05	-3e-06	-0.000128	5.5e-05
	C10	1.5e-05	2.6e-05	-9.4e-05	1e-05	1.3e-05	-5e-06	-9.6e-05	2.2e-05	-0.000172	0.000119	-8.2e-05	-0.000107	0.00061	0.000132	-0.000156	5.6e-05	-1e-06	0.000388	0.000421	0.000379	0.000428	0.000463	0.000241	0.000345	0.000565	0.000384	0.000557	0.000269	0.000312	0.000801	0.000448	0.000336	0.000394	0.000134
	C11	0.000227	0.000203	0.000126	0.000238	0.000224	0.000252	0.000407	-8e-06	7.4e-05	-2e-06	0.000294	0.000358	0.000151	0.000211	6.9e-05	0.000173	0.000314	0.000111	0.000215	0.000476	0.000288	0.000272	0.000177	0.000206	-0.000218	0.000228	2.6e-05	0.000329	0.000244	0.000149	8.3e-05	0.000166	0.000107	0.000151
	C12	-0.000274	-3.3e-05	-0.000231	-0.000145	-1e-05	0.000134	0.00015	-0.0002	0.000361	-0.000151	-0.000636	-4.4e-05	-0.000215	-0.001065	-0.000194	0.000171	0.000327	-0.000188	-0.00036	-0.000308	-0.000271	-0.000314	-6.2e-05	-0.000101	-0.000269	-0.000464	-0.000364	-0.000104	-0.000162	-0.000167	0.000157	-0.000336	8e-06	-0.000222
	C13	-0.000165	-0.000193	-0.00045	-0.000192	4.6e-05	-0.000156	-0.000213	-0.000462	-0.000384	-0.000283	-0.000113	-0.000118	-0.000114	-0.000176	-7.6e-05	-0.00015	-0.000119	-0.000201	-0.000238	-0.0003	-0.000284	-0.000151	-0.000188	-0.000128	-0.000483	-0.000335	-0.000404	-8.5e-05	-0.000305	-0.000255	-0.000107	-0.000302	-0.000203	-0.000288
	T: Treatment group with acupuncture
	C: Control group
	T02: The case patient for RNA-seq
	T04, T09, T11, T12, T13: The patients for qPCR

## Sheet: Table_S4
Table S4. Gene expression changes in the representative patient with PD following acupuncture
Gene	Log2 fold change
	V5	V8
A1BG	1.81991	1.58014
A1BG-AS1	-2.56552	-0.990321
A2M	-0.242852	0.474026
A2M-AS1	0.933442	0.621114
A2MP1	-2.27601	-0.215388
AAAS	0.865899	0.353633
AACS	0.344575	1.32775
AAED1	-0.521124	-0.0454626
AAGAB	-0.514171	0.546453
AAK1	0.149967	0.469602
AAMDC	1.07834	0.687751
AAMP	-0.0138704	0.594006
AAR2	-0.153392	-0.36407
AARS	0.337148	0.401755
AARS2	0.524679	0.550538
AARSD1	0.446454	0.968212
AASDH	-0.727575	0.0347078
AASDHPPT	-0.62066	0.303302
AASS	2.89391	3.51642
AATBC	0.00602363	0.436689
AATF	-0.11263	0.127464
AATK	0.404574	0.426279
ABALON	0.156948	-1.08164
ABAT	0.784979	0.669604
ABCA1	-0.215434	0.315937
ABCA2	0.738262	0.545732
ABCA3	-1.10609	-0.267855
ABCA5	-0.200209	0.435308
ABCA7	0.640386	0.790562
ABCB1	-0.386195	-0.770355
ABCB10	0.571985	0.632609
ABCB4	-0.106087	0.339828
ABCB6	-1.4984	0.964318
ABCB7	-0.758163	0.299186
ABCB8	2.47888	2.73214
ABCB9	0.308951	1.02165
ABCC1	-1.84305	-0.852818
ABCC10	-0.724997	-0.524195
ABCC13	-0.667966	-2.80701
ABCC2	-0.691049	0.884148
ABCC3	0.753736	-0.520242
ABCC4	-0.629649	0.267477
ABCC5	0.400099	0.877862
ABCC6	0.116306	1.81015
ABCC6P2	-0.106087	-0.852818
ABCC9	-0.428015	-0.174746
ABCD1	2.47888	2.46911
ABCD2	1.00939	0.884148
ABCD3	-0.213002	0.549281
ABCD4	-1.64214	0.0965564
ABCE1	-1.62394	0.339828
ABCF1	0.557137	0.49932
ABCF2	-0.369121	-0.0392306
ABCF3	1.15025	0.732145
ABCG1	0.390928	1.24283
ABHD1	-0.691049	-0.0048206
ABHD10	0.762123	0.739758
ABHD11	0.00353775	0.453844
ABHD12	0.0514545	0.555267
ABHD12B	0.738939	1.17365
ABHD13	-0.888495	1.07847
ABHD14A	-0.658628	-0.358053
ABHD14B	-0.345914	0.120951
ABHD15	-0.106087	0.720918
ABHD16A	-0.229421	0.168517
ABHD16B	0.156948	-0.0592684
ABHD17A	-0.106087	0.219695
ABHD17B	0.500571	0.211313
ABHD17C	0.0314168	1.01508
ABHD2	0.540057	0.44081
ABHD3	-1.57175	0.196092
ABHD4	-0.0890132	0.26266
ABHD5	0.343191	0.479573
ABHD6	1.37934	0.632609
ABHD8	0.0459164	0.0647203
ABI1	-0.205622	0.424292
ABI2	0.0482414	-0.163158
ABI3	0.155581	-0.0361247
ABI3BP	-1.69105	-2.43778
ABL1	-0.745497	-0.80035
ABL2	-0.231618	-0.215388
ABLIM1	-0.240065	-0.107932
ABLIM3	-0.760091	-0.736303
ABR	0.0726191	0.616668
ABRACL	-0.265285	0.0118306
ABT1	-0.181704	-0.129422
ABTB1	0.832144	0.517511
ABTB2	-0.369121	-1.11585
ACAA1	0.242133	0.781055
ACAA2	0.0672449	0.462958
ACACA	-0.498404	0.56222
ACACB	-0.380947	0.451336
ACAD10	0.829783	0.530511
ACAD11	-0.106087	0.509753
ACAD8	0.0823583	0.0784697
ACAD9	0.0194441	0.0569847
ACADM	0.126276	0.0753918
ACADS	0.594353	0.707897
ACADSB	-0.763199	0.433487
ACADVL	0.281643	0.410217
ACAP1	0.0198502	0.180903
ACAP2	0.100693	0.437138
ACAP3	0.417475	0.234645
ACAT1	-0.268358	-0.0498544
ACAT2	-0.170648	0.424874
ACBD3	0.0632984	0.521578
ACBD4	-0.328479	0.303302
ACBD5	-0.23537	0.661756
ACBD6	0.166932	-0.0454626
ACCS	0.0783378	0.331607
ACD	0.308951	-0.238471
ACER3	0.215841	0.566721
ACIN1	0.0760599	0.409659
ACKR1	-0.0471931	-2.85282
ACKR3	-0.106087	1.14718
ACLY	0.167972	0.307012
ACO1	1.38761	0.759521
ACO2	-0.512079	0.0191749
ACOT1	-1.42801	0.147182
ACOT11	-1.27601	-0.0227425
ACOT13	-0.0796145	0.441054
ACOT2	0.116306	0.691503
ACOT4	0.424428	0.56222
ACOT7	-1.17022	-1.05445
ACOT8	0.0885607	0.586067
ACOT9	0.592533	0.396354
ACOX1	0.10682	0.436087
ACOX3	-0.392391	-0.409211
ACOXL	1.21584	-0.852818
ACP1	0.0255573	0.0423863
ACP2	0.326873	1.43996
ACP5	0.286231	-0.682893
ACP6	0.501596	1.04027
ACPP	-3.27601	-0.0841431
ACRBP	0.296729	0.720295
ACRC	0.604407	0.775214
ACSBG1	0.241837	-1.31225
ACSF2	0.193474	-0.0938256
ACSF3	0.648801	0.191577
ACSL1	0.392076	1.68221
ACSL3	-0.00941072	0.765095
ACSL4	0.196237	0.717318
ACSL5	0.0194441	0.16253
ACSL6	-0.401543	-0.285777
ACSM3	-0.936162	0.469111
ACSS1	-0.0528447	0.200425
ACSS2	0.369251	0.215895
ACTA2	-0.0483712	0.232912
ACTA2-AS1	-0.063018	0.218266
ACTB	0.268547	0.357001
ACTG1	-0.0911308	0.380984
ACTG1P20	-0.268358	0.569874
ACTL10	1.76838	2.14718
ACTL6A	0.687462	1.14718
ACTN1	0.457058	0.326985
ACTN4	-0.31815	0.111084
ACTR10	0.135534	0.511523
ACTR1A	0.356827	0.378399
ACTR1B	-0.504381	-0.0968908
ACTR2	0.386672	0.532548
ACTR3	0.138228	0.596872
ACTR3B	-0.0404984	-0.578643
ACTR5	0.286231	1.00516
ACTR6	0.241837	0.775214
ACTR8	0.103367	0.606614
ACVR1	0.0159038	0.814607
ACVR1B	-0.106087	0.906174
ACVR1C	-1.27601	-2.43778
ACVR2A	-0.176476	1.33983
ACVR2B	-0.317591	-0.142324
ACVRL1	0.893913	2.73214
ACY1	0.786998	1.66176
ACY3	1.89391	1.14718
ACYP1	-0.806526	-1.23133
ACYP2	-2.60859	-2.35532
ADA	-0.0266523	0.776814
ADAL	-0.580018	-0.326749
ADAM10	0.117585	0.250894
ADAM12	-0.106087	0.687751
ADAM15	0.293716	0.285788
ADAM17	0.32563	0.781614
ADAM19	0.0560357	1.06616
ADAM1A	0.256483	0.799259
ADAM22	0.134921	1.33161
ADAM23	0.630879	-0.43778
ADAM28	0.308951	0.270039
ADAM8	-0.068612	0.398688
ADAM9	0.893913	1.73214
ADAMTS10	0.18342	-0.700814
ADAMTS17	-0.468657	-3.02274
ADAMTS5	-0.106087	0.814607
ADAMTS6	1.30895	-1.43778
ADAMTS7P1	-1.69105	-0.215388
ADAMTSL4	0.408486	1.16426
ADAMTSL4-AS1	0.280936	0.879702
ADAMTSL5	0.37934	-1.17475
ADAP1	0.652905	0.750524
ADAP2	0.712997	1.2563
ADAR	0.459388	0.584504
ADARB1	0.322757	0.656196
ADAT1	0.136274	0.281484
ADAT2	-0.871621	0.345122
ADAT3	-1.91344	-2.07521
ADCK1	-0.49311	-0.355318
ADCK2	-0.460752	0.219332
ADCK3	0.314245	0.3635
ADCK4	1.70127	0.469111
ADCK5	0.652905	0.675561
ADCY10P1	-1.36912	0.26266
ADCY3	-1.32848	-0.852818
ADCY4	1.07449	2.09827
ADCY5	1.8008	0.147182
ADCY7	-0.30059	0.330047
ADCY9	-0.106087	2.73214
ADD1	-0.165465	0.259075
ADD2	0.23495	0.147182
ADD3	-0.0552279	0.46866
ADGRA2	-0.954084	-0.322303
ADGRE1	0.209218	0.211792
ADGRE2	0.221552	0.428492
ADGRE3	-0.204267	0.20911
ADGRE4P	-3.10609	-0.852818
ADGRE5	0.503203	0.305315
ADGRG1	-0.276012	0.436689
ADGRG2	0.958044	0.388191
ADGRG3	1.01795	1.19037
ADGRG5	-1.60359	-0.793924
ADGRL1	-0.52832	0.321408
ADGRV1	-0.106087	-0.852818
ADH5	-0.784159	0.213272
ADHFE1	-0.428015	-0.0592684
ADI1	-0.291532	0.503502
ADIPOR1	-0.457388	-0.421784
ADIPOR2	0.308951	0.209918
ADK	0.589059	1.00279
ADM	0.472392	1.30773
ADM2	0.272425	-0.852818
ADNP	-0.233322	-0.338244
ADNP2	-0.93362	0.19227
ADO	-0.106087	0.661756
ADORA2A-AS1	0.0459164	1.36957
ADORA3	-0.182036	-0.890292
ADPGK	-0.662898	-0.0343376
ADPRH	0.328316	-0.20429
ADPRHL2	0.265361	0.553607
ADPRM	-1.56552	-0.0392306
ADRA2A	-0.521124	-2.85282
ADRB2	-0.123574	-0.0184036
ADRBK1	0.554349	0.464556
ADRBK2	0.201342	0.511755
ADRM1	0.264025	0.261612
ADSL	-0.0203569	-0.2196
ADSS	0.129726	0.45011
ADTRP	-1.91344	-2.66017
AEBP2	0.14917	0.000341103
AEN	-0.260415	0.464923
AES	-0.0472617	0.0274103
AFAP1	-0.447124	0.599695
AFAP1-AS1	1.89391	1.73214
AFAP1L2	-1.69105	-0.115852
AFF1	-0.16342	0.509753
AFF2	-3.69105	-1.85282
AFF3	-1.06302	-1.57528
AFF4	0.3149	0.654584
AFG3L1P	-0.527224	0.536889
AFG3L2	0.272425	1.06366
AFMID	0.974833	-0.0296953
AFTPH	0.0804736	0.401827
AGA	0.575943	0.829212
AGAP1	-1.19355	0.307647
AGAP11	0.478876	-0.267855
AGAP2	0.608292	0.391419
AGAP2-AS1	-0.106087	1.73214
AGAP3	-0.217595	-0.0167932
AGAP4	-0.0149389	0.296046
AGAP5	-0.0356974	-0.474306
AGAP6	-0.0389725	0.527455
AGAP7P	-0.0206952	0.16467
AGAP9	-0.0236246	0.519151
AGBL5	-0.758408	0.152301
AGBL5-AS1	-0.106087	-0.852818
AGER	-0.121854	0.554358
AGFG1	0.00621623	0.525694
AGFG2	-0.45401	-0.157672
AGGF1	0.172629	0.123336
AGK	-0.459724	0.147182
AGL	-0.058781	-0.0872828
AGMAT	0.0514545	0.889686
AGO1	0.475461	0.483365
AGO2	0.555985	0.261354
AGO3	-0.157617	0.0147322
AGO4	0.553508	0.736088
AGPAT1	0.0467647	-0.273524
AGPAT2	0.502961	1.10279
AGPAT3	-0.110645	0.294171
AGPAT4	-0.0872277	0.391108
AGPAT4-IT1	-1.00655	0.0402673
AGPAT5	-0.106087	0.612846
AGPAT6	0.221865	0.625694
AGPAT9	0.70323	1.03285
AGPS	-0.23482	-1.25617
AGRN	0.893913	2.46911
AGTPBP1	0.426332	0.969497
AGTRAP	0.586179	0.734859
AHCTF1	0.311701	0.458055
AHCTF1P1	0.490558	0.584046
AHCY	-0.95853	0.124815
AHCYL1	0.000729469	0.368981
AHCYL2	-1.69105	-2.43778
AHDC1	-0.15189	0.255707
AHI1	0.201095	0.604389
AHNAK	-0.500366	0.208583
AHNAK2	0.308951	-1.43778
AHR	-0.106087	0.317107
AHSA1	0.478876	0.297599
AHSA2	-0.0693282	0.49311
AHSP	0.296827	0.0145
AIDA	-0.658628	0.102788
AIF1	-0.0122562	0.461241
AIFM1	-0.16419	0.32552
AIFM2	2.63088	2.36957
AIFM3	-1.10609	0.0402673
AIG1	-0.75518	0.167941
AIM1	0.0973328	0.249455
AIM1L	-0.843052	0.147182
AIM2	0.46507	0.92479
AIMP1	0.57694	0.333194
AIMP2	-0.00515783	0.439537
AIP	0.411762	0.401996
AIRN	-1.02362	0.307647
AK1	-0.377891	-0.416085
AK2	0.0127207	0.559121
AK3	-0.872888	-0.0490829
AK5	0.778436	1.0906
AK6	-0.954084	0.346491
AK9	-0.466262	0.196651
AKAP1	-0.0203569	0.486669
AKAP10	-0.527224	0.543841
AKAP11	0.371961	0.670744
AKAP12	-0.148731	-0.291391
AKAP13	0.303727	0.622642
AKAP14	1.13492	0.147182
AKAP17A	0.0687471	0.5127
AKAP2	-0.569059	0.108963
AKAP5	0.215841	0.469111
AKAP7	0.57744	0.0569847
AKAP8	-0.247815	0.180541
AKAP8L	0.120684	-0.319944
AKAP9	-0.0612536	0.185983
AKIP1	-0.124009	-0.148273
AKIRIN1	0.206298	0.69467
AKIRIN2	0.669698	0.520641
AKNA	0.0604053	0.292904
AKR1A1	0.0194441	0.86766
AKR1B1	-0.339884	0.35817
AKR1C3	-0.484598	-1.23133
AKR7A2	-0.0250151	0.28241
AKT1	-1.11884	-0.408464
AKT1S1	1.60441	1.33161
AKT2	0.113019	0.3255
AKT3	-0.995055	-0.741786
AKTIP	-0.0763394	-0.00315178
ALAD	0.152648	0.384222
ALAS1	0.101718	0.10596
ALAS2	0.0544286	0.099508
ALB	3.21584	1.36957
ALCAM	-0.201244	0.614961
ALDH16A1	-0.15248	0.359102
ALDH18A1	0.0459164	1.88415
ALDH1A1	-0.106087	-0.0592684
ALDH1A3	0.0638383	-0.852818
ALDH1B1	-1.22156	0.616668
ALDH2	0.0398926	0.516416
ALDH3A2	-0.033937	0.56222
ALDH3B1	-0.191638	0.362061
ALDH4A1	0.174021	0.661756
ALDH5A1	-0.205622	0.0303688
ALDH6A1	-0.412748	-0.237481
ALDH9A1	0.344165	0.603561
ALDOA	0.513699	0.407784
ALDOC	0.302719	0.646754
ALG1	0.162402	1.00968
ALG10B	-0.691049	0.449745
ALG11	0.279972	0.764566
ALG12	-0.487957	-0.170558
ALG13	-0.0704628	0.0347078
ALG14	3.59435	3.14718
ALG1L9P	0.893913	1.73214
ALG2	0.190045	0.663581
ALG3	-0.0613484	0.735927
ALG5	0.205857	0.781055
ALG6	-0.167487	0.317107
ALG8	0.241837	1.14718
ALG9	1.57199	1.24029
ALKBH1	-1.24359	-1.31225
ALKBH2	-0.00655107	0.0402673
ALKBH3	0.308951	0.931454
ALKBH4	0.784979	1.03825
ALKBH5	-0.385129	-0.683998
ALKBH6	-1.13851	-0.43778
ALKBH7	0.669207	0.469111
ALKBH8	-1.35401	0.806146
ALMS1	-0.608587	-0.0333898
ALMS1-IT1	0.18342	-2.02274
ALOX12	0.92494	1.14718
ALOX12-AS1	1.47888	2.60661
ALOX15	-1.28153	-0.696416
ALOX15B	-1.10609	-0.852818
ALOX5	0.258601	0.927371
ALOX5AP	0.464083	1.1921
ALPK1	0.230299	0.822657
ALPK2	-1.10609	1.46911
ALPL	0.0536665	0.38637
ALS2	-3.65041	0.477331
ALS2CL	-1.69105	0.369575
ALS2CR12	-0.0419564	0.775214
ALYREF	0.70381	0.588692
AMACR	1.47888	-0.0752099
AMBRA1	0.37934	0.327755
AMD1	0.124592	0.282216
AMDHD1	1.89391	2.14718
AMER1	-1.69105	-0.43778
AMFR	0.236019	0.372475
AMICA1	0.304428	0.519496
AMIGO1	-0.954084	0.299186
AMIGO2	0.841446	-0.753282
AMMECR1	0.082117	-0.139699
AMMECR1L	0.201095	0.12252
AMN1	-0.388486	0.327755
AMOT	-1.69105	0.369575
AMOTL1	-1.69105	-0.43778
AMPD2	0.404666	-0.0008517
AMPD3	-0.0597931	0.0330115
AMPH	-0.968583	-0.174746
AMT	-0.312538	1.24029
AMY1B	-1.10609	0.732145
AMY1C	1.47888	1.14718
AMY2B	-0.301103	-0.166478
AMZ1	1.70127	1.14718
AMZ2	-0.334905	0.503326
AMZ2P1	-0.925514	0.449745
ANAPC1	0.363399	0.69467
ANAPC11	-0.0164495	0.534206
ANAPC13	-0.16498	0.258214
ANAPC15	0.852093	1.37545
ANAPC16	0.036322	0.184124
ANAPC1P1	1.47888	0.147182
ANAPC2	1.21584	1.46911
ANAPC4	-0.784159	0.130694
ANAPC5	-0.0267643	0.244207
ANAPC7	0.559912	0.895644
ANGEL1	-0.521124	0.39511
ANGEL2	0.817678	1.13654
ANGPT1	0.0383032	0.291572
ANGPT2	-0.62066	0.770113
ANGPTL1	2.21584	3.31711
ANGPTL6	-0.883694	-0.115852
ANK1	-0.412748	-0.744441
ANK3	-0.142613	-0.0454626
ANKAR	-0.395593	0.594641
ANKDD1A	1.6488	1.90207
ANKEF1	0.0865583	0.339828
ANKFY1	0.0551942	0.544662
ANKH	-0.221246	0.401924
ANKHD1	-0.378166	-0.124897
ANKHD1-EIF4EBP3	-0.0551414	0.212359
ANKIB1	0.227337	0.503326
ANKLE1	-0.266551	-0.400305
ANKLE2	0.354548	0.333194
ANKMY1	-0.758163	0.495106
ANKMY2	0.0172957	-0.0752099
ANKRA2	-0.208898	-0.005669
ANKRD1	0.478876	2.60661
ANKRD10	-0.441209	0.106194
ANKRD11	0.18237	0.426687
ANKRD12	-0.126359	0.0953777
ANKRD13A	0.388678	0.156017
ANKRD13B	-0.106087	2.46911
ANKRD13C	1.18937	1.8972
ANKRD13D	0.116306	0.726196
ANKRD16	-0.45401	-0.753282
ANKRD17	0.117072	0.649367
ANKRD18A	-0.281173	-0.281661
ANKRD19P	-0.198822	0.191406
ANKRD20A2	-0.106087	0.732145
ANKRD20A3	0.893913	2.46911
ANKRD20A4	1.47888	1.14718
ANKRD20A5P	0.272425	0.732145
ANKRD20A9P	0.215841	0.632609
ANKRD22	0.701268	3.27647
ANKRD23	-0.0186239	0.234645
ANKRD26	-0.187617	0.353633
ANKRD27	0.0903105	0.369575
ANKRD28	0.0125578	0.825254
ANKRD31	-1.69105	-3.02274
ANKRD32	0.429245	0.909023
ANKRD33B	-0.241016	-0.57271
ANKRD34A	-0.106087	0.369575
ANKRD34B	-0.484598	2.42402
ANKRD36	-0.365299	0.143351
ANKRD36B	-0.345338	0.0960038
ANKRD36BP2	-1.27601	0.677697
ANKRD36C	-0.340552	0.189003
ANKRD37	-0.468657	-0.115852
ANKRD39	-0.521124	0.246718
ANKRD40	0.205857	-0.0669423
ANKRD42	0.75641	1.31224
ANKRD44	-0.0833368	0.287289
ANKRD44-IT1	-1.23162	-0.115852
ANKRD46	-1.32848	-0.338244
ANKRD49	0.321334	0.333596
ANKRD50	-0.913442	1.01225
ANKRD52	-0.679822	-0.0199275
ANKRD54	0.292463	-0.454268
ANKRD55	0.226489	0.601748
ANKRD6	-1.76905	0.06918
ANKRD62P1-PARP4P3	-0.62066	0.410217
ANKRD9	0.215841	0.670744
ANKS1A	0.0744855	-0.144998
ANKS1B	0.103367	0.606614
ANKS3	1.09555	1.28469
ANKS6	-0.468657	0.977257
ANKUB1	2.21584	0.732145
ANKZF1	-0.035165	0.158323
ANO10	-0.242291	0.461291
ANO6	0.478876	0.300657
ANO8	0.0018286	0.861561
ANO9	-0.284424	0.180349
ANP32A	0.217946	0.404502
ANP32A-IT1	0.0231963	0.29014
ANP32AP1	-3.27601	0.56222
ANP32B	-0.283166	0.0332474
ANP32C	-0.806526	0.83906
ANP32E	-0.1454	0.832025
ANPEP	0.427778	0.784046
ANTXR2	0.269422	0.377352
ANTXRLP1	0.893913	-0.115852
ANXA1	-0.251386	0.147182
ANXA11	0.147693	0.19023
ANXA2	-0.0407827	0.759831
ANXA2P1	-0.106087	0.884148
ANXA2P2	-1.69105	0.732145
ANXA2P3	0.964303	0.794881
ANXA2R	0.339053	0.70288
ANXA3	0.00409618	1.66975
ANXA4	-0.75245	0.469111
ANXA5	0.283528	0.42692
ANXA6	-0.167438	0.290547
ANXA7	-0.372367	0.446236
ANXA9	-0.276012	-0.43778
AOAH	0.293883	0.456313
AOC1	-1.69105	0.147182
AOC2	0.981376	0.954537
AOC3	1.76838	1.4202
AP1AR	-0.0446862	0.981173
AP1B1	0.04703	0.38304
AP1G1	0.496578	0.851727
AP1G2	-0.290926	0.443315
AP1M1	0.17857	0.387446
AP1M2	-0.871621	-2.13293
AP1S1	0.478876	0.525694
AP1S2	-0.0663406	0.418254
AP1S3	1.00581	0.0998768
AP2A1	0.435374	-0.28221
AP2A2	0.0142075	0.31292
AP2B1	-0.227455	-0.271387
AP2M1	0.294804	0.00442679
AP2S1	0.510585	0.441926
AP3B1	0.316146	1.11804
AP3D1	-0.146388	0.159057
AP3M1	0.190895	0.246718
AP3M2	-0.118687	0.255889
AP3S1	-0.699766	-0.227857
AP3S2	0.285492	0.389383
AP4B1	0.272425	0.615331
AP4B1-AS1	-0.106087	1.73214
AP4E1	1.35334	2.31711
AP4M1	0.0903105	0.457038
AP4S1	-0.498404	0.637508
AP5B1	0.668213	0.761332
AP5M1	0.140074	0.448838
AP5S1	0.80645	0.841079
AP5Z1	0.184406	0.425801
APAF1	0.604884	0.34358
APBA2	-0.160535	-0.638079
APBA3	0.141841	0.590126
APBB1	0.499634	0.378508
APBB1IP	0.324287	0.461307
APBB2	0.571985	1.82525
APBB3	-0.409867	0.319135
APC	0.585468	0.838738
APC2	0.324548	-1.05445
APCDD1	-1.69105	2.6915
APEH	0.647753	0.290674
APEX1	-0.25809	0.525694
APEX2	-0.545372	-0.0872828
APH1A	-0.047881	0.37648
APH1B	-0.430522	0.0961986
API5	0.23191	-0.0241859
APITD1-CORT	-0.475321	-0.999659
APLF	-0.239353	-0.185393
APLP2	0.531123	0.758938
APMAP	0.496382	1.25184
APOA1BP	0.354754	0.737307
APOBEC2	-0.45401	0.246718
APOBEC3A	0.567685	0.76236
APOBEC3A_B	-0.00609095	0.823528
APOBEC3B-AS1	-0.612439	0.846734
APOBEC3C	-0.379355	-0.0622709
APOBEC3D	0.260235	0.191577
APOBEC3F	-0.455421	-0.0169369
APOBEC3G	-0.755589	0.402683
APOBEC3H	-0.999172	0.254098
APOBR	0.30962	0.217699
APOL1	0.240303	0.547395
APOL2	0.093399	0.579939
APOL3	0.130487	0.347481
APOL4	-0.106087	-0.43778
APOL6	0.217541	0.64149
APOLD1	0.145452	0.884148
APOM	-0.106087	-1.07521
APOO	1.15695	1.52569
APOOL	-0.213002	0.405917
APOPT1	-0.172176	0.366496
APP	-0.521124	0.738629
APPBP2	0.123395	0.171845
APPL1	-0.194701	0.247945
APPL2	0.37934	0.390039
APRT	0.0966472	0.147182
APTR	1.00083	1.69467
APTX	-0.0459657	0.265019
AQP1	0.37934	-0.0279042
AQP10	-0.251938	-0.267855
AQP3	-2.41275	0.00198458
AQP9	0.491154	0.937561
AQR	0.0594993	0.204516
AR	0.0314168	-0.589783
ARAF	0.224665	0.353043
ARAP1	-0.430696	0.387263
ARAP2	0.040134	1.67325
ARAP3	0.945606	0.568399
ARCN1	-0.124946	-0.212713
AREL1	0.0491915	0.26518
ARF1	-0.122309	0.291873
ARF3	0.377878	0.494667
ARF4	-0.547404	-0.00655774
ARF5	0.51698	0.0880694
ARF6	-0.266551	0.147182
ARFGAP1	0.0556643	-0.211899
ARFGAP2	0.130353	0.457204
ARFGAP3	0.202036	0.709061
ARFGEF1	0.343221	0.636567
ARFGEF2	0.244411	0.732145
ARFIP1	0.54599	0.799259
ARFIP2	0.671521	0.509753
ARFRP1	0.6789	0.446743
ARG1	0.193474	0.636567
ARG2	-0.460139	0.479538
ARGLU1	0.0782495	0.542758
ARHGAP1	0.235731	0.512223
ARHGAP10	0.0599232	0.672274
ARHGAP11A	-1.69105	0.56222
ARHGAP12	0.0717004	-0.35729
ARHGAP15	0.248578	0.352582
ARHGAP17	-0.993612	-0.0178768
ARHGAP18	-0.126996	0.590484
ARHGAP19	0.0993824	0.741926
ARHGAP21	-0.165958	0.333951
ARHGAP22	1.21584	0.732145
ARHGAP24	0.857387	0.632609
ARHGAP25	0.162545	0.0652453
ARHGAP26	0.460477	0.55205
ARHGAP27	0.193315	0.463002
ARHGAP30	0.448968	0.449839
ARHGAP31	0.645986	0.680615
ARHGAP32	0.75641	-0.142324
ARHGAP33	-0.468657	-0.0227425
ARHGAP35	0.0109527	0.206889
ARHGAP4	0.520323	0.340915
ARHGAP44	1.47888	3.31711
ARHGAP5	-0.425264	-0.0407505
ARHGAP5-AS1	-1.69105	0.147182
ARHGAP6	-0.0554607	0.294024
ARHGAP8	-0.727575	-2.58978
ARHGAP9	0.333165	0.342178
ARHGDIA	0.246751	0.352408
ARHGDIB	0.179184	0.28375
ARHGEF1	-0.780794	0.707612
ARHGEF10	-1.10609	0.147182
ARHGEF10L	-0.532351	0.857054
ARHGEF11	0.33752	0.843176
ARHGEF12	-0.613881	-0.527722
ARHGEF18	0.116306	0.271171
ARHGEF19	0.196476	0.666557
ARHGEF2	-0.277421	0.00101184
ARHGEF26	0.00939048	0.56222
ARHGEF3	0.183674	0.404625
ARHGEF35	-0.691049	-1.43778
ARHGEF39	0.569074	0.459773
ARHGEF40	0.382303	0.575136
ARHGEF5	2.47888	1.73214
ARHGEF6	-0.258536	0.366702
ARHGEF7	-0.397318	-0.12519
ARHGEF9	-0.12316	-0.239841
ARID1A	-0.148358	-0.184094
ARID1B	-0.434537	-0.0820429
ARID2	-0.192127	-0.0217937
ARID3A	-0.114752	0.726374
ARID3B	0.141841	0.401996
ARID4A	0.135292	0.324987
ARID4B	0.0810505	0.387087
ARID5A	0.723521	1.00181
ARID5B	0.38899	0.748193
ARIH1	-0.585255	-0.445642
ARIH2	-0.163118	0.348654
ARIH2OS	-2.42801	0.410217
ARL1	-0.679272	0.0493352
ARL11	0.292375	0.888199
ARL13A	-2.22156	-0.0938256
ARL13B	0.00494457	-0.104356
ARL14EP	-0.308904	0.556295
ARL16	-1.69105	0.26266
ARL17A	0.780455	0.874417
ARL17B	0.893913	1.73214
ARL2	0.0865583	0.405917
ARL2BP	-0.0595442	0.501847
ARL3	0.626809	0.752323
ARL4A	-0.328479	0.410217
ARL4C	-0.482795	0.0707662
ARL4D	0.893913	0.884148
ARL5A	0.159152	0.645785
ARL5B	0.308951	0.56222
ARL6IP1	-0.0451187	0.679293
ARL6IP4	0.194261	0.267981
ARL6IP5	0.0396966	0.603203
ARL6IP6	0.0314168	0.912717
ARL8A	-0.0197317	0.454317
ARL8B	-0.21614	0.187372
ARMC1	0.182158	0.675561
ARMC10	0.000828464	0.400939
ARMC2	3.59435	4.05407
ARMC2-AS1	-0.691049	0.147182
ARMC3	-2.69105	-0.852818
ARMC5	0.527785	0.812763
ARMC6	-0.457559	0.330047
ARMC7	0.62598	0.639579
ARMC8	-0.983603	-0.0480738
ARMCX2	0.893913	-1.17475
ARMCX3	-0.106087	0.282534
ARMCX4	-1.42801	-0.367391
ARMCX5	-0.298732	-0.43778
ARMCX6	-0.362426	0.421357
ARMT1	1.37934	2.82525
ARNT	0.336056	0.106825
ARNTL	-0.392391	0.54772
ARNTL2	-0.106087	2.14718
ARPC1A	0.0865583	0.509753
ARPC1B	0.0329655	0.487437
ARPC2	0.287903	0.482876
ARPC3	0.0461183	0.611104
ARPC4	0.360085	0.447275
ARPC5	0.237032	0.657913
ARPC5L	-0.948545	-0.0192787
ARPIN	-0.558599	0.147182
ARPP19	-0.481596	0.0752896
ARRB1	0.0409816	-0.0484818
ARRB2	0.210352	0.523908
ARRDC1	1.07024	0.693151
ARRDC1-AS1	0.74477	0.469111
ARRDC2	0.0568518	0.066564
ARRDC3	0.133408	0.551737
ARRDC4	3.47888	3.31711
ARRDC5	0.130952	1.01225
ARSA	0.801884	0.371889
ARSB	-1.10609	-0.0643216
ARSD	0.575872	0.672098
ARSG	-1.80653	-0.968295
ARSK	-0.871621	-0.0333898
ART1	-0.691049	0.147182
ARV1	0.981376	0.847622
ARVCF	-1.10609	0.147182
AS3MT	2.70127	2.14718
ASAH1	-0.093001	0.179677
ASAP1	0.101085	0.393173
ASAP1-IT1	0.976375	1.78764
ASAP1-IT2	0.318411	0.184657
ASAP2	-0.936162	0.5395
ASB1	-0.200724	0.359727
ASB13	-1.69105	1.88415
ASB14	-0.158554	0.0402673
ASB16-AS1	0.104901	0.425284
ASB2	-1.91344	-1.07521
ASB3	-0.0368241	-0.35729
ASB6	0.170123	0.0794379
ASB7	0.486489	0.884148
ASB8	0.154374	0.531025
ASCC1	0.270062	0.0188584
ASCC2	-0.424274	-0.697488
ASCC3	-0.511343	0.28736
ASCL2	-0.707537	-0.182966
ASF1A	0.0159038	0.485984
ASF1B	0.348479	0.327755
ASGR1	-0.279418	1.23944
ASGR2	-1.19801	1.13825
ASH1L	-0.0795259	0.284243
ASH1L-AS1	-1.10609	-3.43778
ASH2L	0.341372	0.75814
ASIC3	-3.91344	-1.66017
ASL	-0.773511	0.0361512
ASMT	0.284703	0.270039
ASMTL	0.775269	0.599695
ASMTL-AS1	2.47888	3.95454
ASNA1	0.181894	0.0607677
ASNS	1.45191	1.40352
ASNSD1	0.811451	1.64968
ASPH	0.403468	0.90207
ASPHD2	-0.291953	-0.252088
ASPM	-1.10609	1.64968
ASPRV1	0.715576	0.275507
ASPSCR1	0.664431	0.229645
ASRGL1	-0.457559	0.134126
ASTE1	0.375782	0.479026
ASTN2	-0.106087	-0.852818
ASUN	0.198768	0.485984
ASXL1	-0.221564	-0.35686
ASXL2	-0.191394	0.126324
ATAD1	0.0459164	0.299186
ATAD2	0.0194441	0.808766
ATAD2B	0.0468941	0.434464
ATAD3A	0.308951	-0.43778
ATAD3B	-0.428015	-0.174746
ATAD3C	-0.25809	0.147182
ATAD5	0.397956	0.889385
ATAT1	-0.0536193	0.250276
ATE1	1.13178	0.569009
ATF1	-0.128455	-0.448921
ATF2	0.0909501	0.898155
ATF3	2.35334	3.95454
ATF4	0.0981618	0.336182
ATF5	0.109642	0.947874
ATF6	0.398907	0.575419
ATF6B	0.0750259	0.253441
ATF7	0.971916	1.47976
ATF7IP	-0.0164082	0.249685
ATF7IP2	-0.234411	0.0520253
ATG10	0.579805	0.378508
ATG101	0.0829471	0.480606
ATG12	0.394342	0.78963
ATG13	-0.101034	0.157271
ATG14	0.175684	0.497125
ATG16L1	-0.165793	0.312769
ATG16L2	0.0827637	0.452286
ATG2A	0.655656	-0.241589
ATG2B	-1.13925	0.179604
ATG3	-0.122206	0.475508
ATG4A	-0.201244	0.569874
ATG4B	0.0955471	0.2571
ATG4C	1.15695	2.09827
ATG4D	-0.161796	0.0914731
ATG5	0.18342	0.147182
ATG7	0.270062	0.433896
ATG9A	0.406119	0.838497
ATG9B	0.768382	0.369575
ATHL1	0.281176	0.0589553
ATIC	-0.181539	0.10995
ATL1	2.03142	1.41022
ATL2	-0.703328	-0.211899
ATL3	0.972865	1.13814
ATM	-0.450041	0.447488
ATMIN	0.415611	0.189411
ATN1	1.11631	0.436689
ATOH8	-0.0129773	0.240292
ATOX1	-0.148836	0.334553
ATP10A	-0.226381	1.20377
ATP10D	-0.262206	0.446743
ATP11A	0.555497	0.426519
ATP11A-AS1	-0.0129773	-0.300276
ATP11B	0.273761	0.880668
ATP11C	-0.549217	0.0227351
ATP13A1	-0.369121	0.677697
ATP13A2	-0.328479	0.278427
ATP13A3	0.0605631	0.28736
ATP1A1	0.0415568	0.134692
ATP1A1-AS1	0.475114	0.478099
ATP1B1	-0.217118	1.45838
ATP1B2	-0.691049	-0.852818
ATP1B3	0.111199	0.609855
ATP2A1	0.353345	0.875103
ATP2A1-AS1	-2.10609	-0.267855
ATP2A2	-0.298732	1.36957
ATP2A3	0.495651	0.6135
ATP2B1	0.226572	0.243123
ATP2B4	-0.145156	0.43794
ATP2C1	-1.10609	-0.581515
ATP2C2	-1.10609	-2.43778
ATP5A1	-0.347095	-0.00306014
ATP5B	0.00330283	0.336453
ATP5C1	0.0314168	0.396796
ATP5D	0.191995	0.147182
ATP5E	-0.189245	0.371263
ATP5EP2	-0.264652	0.464923
ATP5F1	-0.282186	0.478044
ATP5G1	-0.0669869	0.139234
ATP5G2	-0.110189	0.295741
ATP5G3	-0.277498	0.534625
ATP5H	-0.677243	-0.0192787
ATP5I	-0.106087	0.353633
ATP5J	-0.350505	0.348002
ATP5J2	0.212521	0.634976
ATP5J2-PTCD1	0.0337362	0.327004
ATP5L	-0.303767	0.46347
ATP5L2	0.931388	0.484217
ATP5O	-0.0958427	0.315202
ATP5S	1.00354	0.422817
ATP5SL	-0.177877	0.414878
ATP6AP1	0.245984	0.503586
ATP6AP2	0.169655	0.45521
ATP6V0A1	0.737188	1.07467
ATP6V0A2	-0.252928	0.684839
ATP6V0B	0.374613	0.479207
ATP6V0C	-0.0840248	-0.0959633
ATP6V0D1	0.0660942	0.476767
ATP6V0E1	0.188347	0.721724
ATP6V0E2	0.267592	0.0565799
ATP6V0E2-AS1	-1.19355	-2.35532
ATP6V1A	0.18794	0.27472
ATP6V1B2	-0.00941557	0.196581
ATP6V1C1	-0.165588	0.615858
ATP6V1C2	-0.321815	0.225185
ATP6V1D	-0.0313894	0.453696
ATP6V1E1	0.167674	0.667933
ATP6V1E2	0.198768	0.307647
ATP6V1F	-0.0568432	0.466436
ATP6V1G1	-0.255947	0.368196
ATP6V1G2	-0.843052	0.147182
ATP6V1G2-DDX39B	0.119416	0.0984232
ATP6V1H	0.408486	0.995179
ATP7A	0.376996	-0.0268469
ATP8A1	0.1472	0.687751
ATP8B1	-0.657497	0.164056
ATP8B2	-1.20717	0.06918
ATP8B4	1.28623	1.5395
ATP9A	-0.575572	0.0216516
ATP9B	0.168088	1.07847
ATPAF1	0.800804	0.701771
ATPAF2	-0.512079	-0.410813
ATPIF1	0.0153999	0.367976
ATR	-0.398267	0.449745
ATRAID	-0.553546	0.38325
ATRIP	-0.428015	-0.0048206
ATRN	-0.743517	0.147182
ATRX	-0.0223184	0.35833
ATXN1	0.0231963	0.0947151
ATXN10	-0.16267	0.0165984
ATXN1L	-0.929209	-0.535077
ATXN2	-0.0523155	0.264064
ATXN2L	0.0459164	1.43669
ATXN3	-0.0695609	0.023668
ATXN7	-0.0734206	0.406081
ATXN7L1	0.262558	0.37738
ATXN7L2	-1.52112	0.732145
ATXN7L3	0.0287255	0.37473
ATXN7L3B	-0.239061	0.268928
AUH	-4.19355	-0.239841
AUNIP	2.03142	1.14718
AUP1	0.644965	0.894995
AURKA	0.0543779	-0.770355
AURKAIP1	0.740742	0.618029
AURKAPS1	-0.843052	-1.68932
AURKB	-0.386195	1.22964
AURKC	-1.56552	-3.31225
AUTS2	-0.803524	0.348816
AVEN	0.768382	0.56222
AVIL	-0.281173	-0.338244
AVL9	-0.0777977	0.230438
AVPI1	-0.106087	1.46911
AVPR1A	-0.106087	0.299186
AXIN1	0.194667	0.147182
AXIN2	0.215841	2.05407
AZI2	0.408486	0.306661
AZIN1	0.0583001	0.565326
AZIN2	0.000828464	-0.553257
B2M	0.270369	0.476933
B3GALNT2	0.817292	0.537129
B3GALT2	1.37934	1.91272
B3GALT4	0.358194	0.601748
B3GALT6	0.262558	0.663581
B3GAT1	-1.19355	0.189003
B3GAT2	-0.375273	0.116156
B3GAT3	-0.550872	0.260393
B3GLCT	-0.565518	0.545732
B3GNT2	0.512823	0.533599
B3GNT5	-0.176476	0.398721
B3GNT7	0.308951	1.73214
B3GNT8	0.587486	0.346491
B3GNT9	-0.23537	0.87588
B3GNTL1	0.478876	0.26266
B4GALT1	0.193474	0.321598
B4GALT2	-0.328479	0.147182
B4GALT3	-0.294532	-0.00809573
B4GALT4	-1.22156	0.254098
B4GALT5	0.538839	0.423825
B4GALT6	1.47888	1.73214
B4GALT7	-0.339286	0.329021
B4GAT1	0.37934	0.147182
B9D2	1.35582	1.28963
BAALC	-0.106087	0.147182
BABAM1	-0.0419564	0.244699
BACE1	-0.0356974	1.31711
BACE2	-0.160535	-0.520242
BACH1	0.359998	0.373064
BACH2	-0.516949	-0.664885
BAD	-0.276012	0.173655
BAG1	-0.405447	-0.767038
BAG2	-2.27601	0.147182
BAG3	-0.0536193	-0.215388
BAG4	0.808522	0.485599
BAG5	-0.0180903	0.0727043
BAG6	-0.0804001	-0.228093
BAGE2	1.89391	1.73214
BAHCC1	-2.27601	0.147182
BAHD1	-0.301638	-0.119922
BAIAP2	0.47497	0.434255
BAIAP2-AS1	-1.02362	0.209467
BAIAP2L1	1.47888	0.825254
BAIAP3	0.0877641	0.276328
BAK1	0.512484	0.910143
BAMBI	-1.10609	-0.852818
BANF1	-0.251828	0.405074
BANK1	-0.501033	-0.0421315
BANP	0.134329	0.0185005
BAP1	0.339324	-0.0498544
BARD1	0.838418	0.759112
BASP1	0.511684	0.811286
BATF	0.0340909	0.836253
BATF2	1.50689	1.10411
BATF3	-0.591514	-0.753282
BAX	0.993449	0.324721
BAZ1A	0.0720263	0.389179
BAZ1B	0.0254429	0.156986
BAZ2A	0.463592	0.46863
BAZ2B	0.398478	0.469953
BBC3	0.293276	0.351159
BBIP1	0.251676	0.275231
BBS1	0.272425	-0.174746
BBS10	2.83251	2.02165
BBS12	-0.999172	-0.968295
BBS2	-1.081	-1.36378
BBS4	0.643935	1.49511
BBS5	-0.428015	-0.852818
BBS7	0.510585	0.327755
BBS9	1.89391	2.14718
BBX	0.0553495	0.345299
BCAM	0.308951	-2.43778
BCAP29	-0.0348281	0.0913293
BCAP31	0.311217	0.499635
BCAR3	2.70127	3.14718
BCAS1	1.00939	0.56222
BCAS2	-0.418031	-0.499181
BCAS3	-0.25495	0.3574
BCAS4	-1.10609	-0.474306
BCAT1	0.228332	0.668015
BCAT2	0.478876	1.14718
BCCIP	-0.0837189	-0.143159
BCDIN3D	0.18342	1.22519
BCKDHA	0.276917	0.34712
BCKDHB	-2.69105	-0.43778
BCKDK	0.38466	0.681519
BCL10	-0.290511	0.525694
BCL11A	0.24755	0.0278836
BCL11B	-0.143002	0.248337
BCL2	-0.930359	-0.305723
BCL2A1	-0.508185	1.47689
BCL2L1	0.586274	-0.451358
BCL2L11	-0.546659	0.333883
BCL2L12	-0.0963716	0.295281
BCL2L13	-0.274209	0.632609
BCL2L15	-0.691049	-0.43778
BCL2L2-PABPN1	-0.334356	0.420808
BCL3	1.00618	1.75831
BCL6	0.809817	1.12295
BCL7A	0.353345	0.234645
BCL7B	-0.241742	0.0317053
BCL7C	0.326873	0.110657
BCL9	0.341372	0.91657
BCL9L	0.175807	-0.0132822
BCLAF1	0.20396	0.507728
BCO2	-1.69105	-2.43778
BCOR	-0.172176	0.147182
BCORL1	0.387728	0.498257
BCORP1	0.958044	1.54573
BCR	-0.095891	0.338548
BCRP2	0.630879	1.14718
BCRP3	-0.980556	-0.990321
BCS1L	0.417475	0.147182
BCYRN1	1.11631	0.56222
BDH1	1.05145	0.304724
BDP1	-0.299294	0.294658
BEAN1	0.711049	-0.338244
BECN1	0.0140909	0.526815
BEND2	0.616379	0.348816
BEND4	-0.106087	2.73214
BEND5	-0.62066	-1.58978
BEND7	1.76838	3.64968
BEST1	0.423228	0.510619
BET1	-0.843052	0.940732
BET1L	-0.230842	0.13862
BEX2	-0.381721	-0.569025
BEX4	-0.521124	0.317107
BEX5	-0.624554	0.277243
BFAR	-0.0566181	1.00632
BFSP1	-4.01298	-0.0592684
BHLHE22	-0.521124	-0.852818
BHLHE40	-0.553546	-0.236146
BHMT2	-0.106087	0.147182
BICD1	0.478876	1.14718
BICD2	0.462361	0.265364
BID	0.264163	0.250493
BIK	-1.36912	1.02165
BIN1	-0.367862	0.00146566
BIN2	0.107197	0.369364
BIN3	0.470702	0.210958
BIN3-IT1	-0.185521	0.909683
BIRC2	0.0181956	0.427584
BIRC3	0.0532212	0.351679
BIRC5	-0.25809	-0.367391
BIRC6	0.00638799	0.383985
BISPR	-0.106087	-1.03115
BIVM	-0.656284	-0.750938
BIVM-ERCC5	0.251174	0.5321
BLCAP	-0.287925	-0.0563509
BLK	-3.27601	-0.43778
BLM	0.0194441	0.00967897
BLMH	-0.521124	-0.348025
BLNK	0.174021	0.92479
BLOC1S1	0.00638799	0.808094
BLOC1S2	0.311904	0.501847
BLOC1S3	0.456646	0.285889
BLOC1S4	-0.339577	0.243398
BLOC1S5	0.298304	-0.0333898
BLOC1S5-TXNDC5	-0.228342	-0.0767135
BLOC1S6	-0.225386	0.0112048
BLVRA	0.543226	0.806146
BLVRB	0.236969	-0.0209991
BLZF1	-0.0236246	0.583282
BMF	-0.758163	-0.182966
BMI1	-0.451222	0.658683
BMP1	-0.691049	0.147182
BMP2	0.893913	2.14718
BMP2K	-1.05362	-0.215388
BMP4	0.893913	0.147182
BMP6	-0.116071	0.0225558
BMP8A	1.15695	1.41022
BMPR1A	-0.106087	-0.43778
BMPR2	-0.276012	0.346491
BMS1	0.372834	0.728353
BMS1P20	0.478876	1.73214
BMS1P21	-0.106087	1.73214
BMS1P4	-1.04196	-0.0268469
BMS1P5	1.06384	0.732145
BMS1P6	0.652905	0.0317053
BMX	-0.237331	0.40498
BNC2	0.717035	1.69467
BNIP1	0.18342	-0.0227425
BNIP2	0.0415568	0.555988
BNIP3	-0.468657	0.81856
BNIP3L	-0.286701	-0.160459
BNIPL	1.09555	0.284686
BOC	1.89391	2.46911
BOD1	-1.42801	-0.367391
BOD1L1	0.324949	0.381388
BOLA1	0.819913	1.82525
BOLA2	0.194422	0.643416
BOLA2B	0.0556643	0.639579
BOLA3	-0.646655	1.50473
BOLA3-AS1	0.893913	1.14718
BOLL	0.424428	-0.43778
BOP1	-0.106087	0.469111
BORA	-1.18409	-0.400305
BPGM	-0.254479	-0.408254
BPHL	-0.784159	-1.53089
BPI	0.499634	0.711083
BPNT1	-0.266551	-0.93082
BPTF	0.0622016	0.220723
BRAF	0.00939048	-0.852818
BRAP	0.758984	1.24672
BRAT1	-0.141134	0.247487
BRCA1	0.635845	0.171845
BRCA2	0.424428	0.299186
BRCC3	-0.140438	0.0045781
BRD1	1.03478	-0.0507569
BRD2	0.234783	0.317813
BRD3	0.306957	0.0715029
BRD4	0.154456	0.0916529
BRD7	0.0538542	0.412978
BRD7P3	-2.69105	-0.852818
BRD8	0.338151	0.526931
BRD9	-0.0526475	0.335739
BRE	-0.279072	0.407497
BRF1	-0.263628	0.147182
BRF2	-0.894583	0.108708
BRI3	0.448077	0.738087
BRI3BP	1.06384	0.847622
BRICD5	0.237868	-0.0296953
BRIP1	-0.691049	-1.43778
BRIX1	0.478876	2.05407
BRK1	-0.143561	0.246718
BRMS1	-0.106087	0.435752
BRMS1L	0.215841	-0.852818
BROX	0.367844	0.555525
BRPF1	0.298755	0.473169
BRPF3	-1.15048	0.232071
BRSK1	-0.106087	-0.267855
BRSK2	1.32687	1.28469
BRWD1	-0.126786	0.392295
BRWD3	0.308951	-0.0531162
BSCL2	0.428502	0.527325
BSDC1	-0.302229	-0.0772491
BSG	0.229356	-0.11755
BSN	-0.691049	-0.43778
BST1	-0.0466538	1.01305
BST2	0.168829	0.497464
BTAF1	-0.0814247	0.355291
BTBD1	0.198768	-0.480849
BTBD10	0.497254	0.636567
BTBD11	-0.106087	-0.520242
BTBD18	-0.691049	0.147182
BTBD2	-0.167487	0.186711
BTBD6	-0.166628	-0.314722
BTBD7	0.158967	0.304933
BTBD9	0.0835745	0.182516
BTD	0.417475	-0.09793
BTF3	-0.297271	0.136914
BTF3L4	-0.652055	0.166811
BTG1	0.448545	0.488588
BTG2	0.0728834	0.811579
BTG3	-0.521124	0.525694
BTK	-0.121353	-0.667786
BTLA	0.215841	0.0216516
BTN2A1	-0.0867214	-0.280911
BTN2A2	-0.358853	0.998039
BTN2A3P	-0.328479	1.24672
BTN3A1	0.344143	0.19118
BTN3A2	0.00697914	0.0265825
BTN3A3	-0.1147	0.328512
BTNL3	1.89391	1.73214
BTNL8	-0.0485357	0.24448
BTNL9	2.21584	1.73214
BTRC	-0.775938	-0.0279042
BUB1	-0.521124	-1.85282
BUB1B	2.21584	1.73214
BUB3	-0.00730859	0.469111
BUD13	-0.0129773	0.56222
BUD31	0.0491915	0.166723
BYSL	-0.521124	-0.682893
BZRAP1	-1.10609	0.147182
BZRAP1-AS1	0.11494	-0.0144067
BZW1	-0.31554	0.27163
BZW2	0.478876	1.06145
C10orf10	-0.106087	0.732145
C10orf105	-0.0529754	0.165104
C10orf11	-0.999172	-0.231329
C10orf12	-0.407742	0.548545
C10orf128	0.290572	0.183252
C10orf131	0.408486	0.147182
C10orf2	-0.0536193	0.436689
C10orf25	0.308951	1.56222
C10orf32	0.388678	0.495106
C10orf35	-3.69105	-1.43778
C10orf54	0.478053	0.299864
C10orf76	0.0767773	0.429582
C10orf88	0.0194441	1.08007
C11orf1	-1.22156	0.0317053
C11orf16	-0.106087	0.254098
C11orf21	-0.138508	0.147182
C11orf24	-0.359843	0.147182
C11orf30	0.265882	1.19927
C11orf31	-0.272737	-0.0392306
C11orf45	-0.691049	-0.43778
C11orf49	0.0420119	0.288226
C11orf54	0.0152196	0.523746
C11orf57	-0.0592925	0.249182
C11orf58	0.0761166	0.429736
C11orf63	1.03142	-0.589783
C11orf68	0.34774	0.268434
C11orf71	-0.388486	0.864783
C11orf73	1.09555	1.28469
C11orf80	-0.784159	-2.85282
C11orf84	-1.20562	-1.75971
C11orf95	1.06384	1.79104
C11orf98	0.402378	0.842925
C12orf10	0.18342	0.114761
C12orf29	0.341372	0.00967897
C12orf4	-0.575572	0.835238
C12orf43	-0.170217	0.577817
C12orf45	-0.825979	-0.852818
C12orf49	-0.381721	0.115474
C12orf57	-0.128807	0.15841
C12orf65	-0.238981	0.0640413
C12orf66	0.993449	-0.338244
C12orf73	-0.954084	-0.215388
C12orf75	-0.145257	0.458769
C12orf76	-2.22156	0.446743
C12orf79	-1.69105	-0.700814
C14orf1	-1.03209	-0.146549
C14orf119	0.652207	0.647876
C14orf142	-1.36912	-2.43778
C14orf159	0.136956	0.390225
C14orf166	-0.0377807	0.0382481
C14orf169	0.389239	0.0759238
C14orf178	-2.69105	0.147182
C14orf2	0.440808	0.317107
C14orf28	-0.395593	0.0800683
C14orf80	-1.05362	-0.215388
C14orf93	0.924287	0.721877
C15orf26	0.308951	0.56222
C15orf38-AP3S2	0.285492	0.389383
C15orf39	0.294274	0.317756
C15orf40	-0.626919	-0.809749
C15orf43	-1.10609	-1.85282
C15orf52	1.00354	-0.641313
C15orf57	0.144875	0.653073
C15orf61	0.441401	0.0614526
C16orf13	0.43157	0.836842
C16orf45	-0.936162	0.573447
C16orf52	0.0932221	1.15606
C16orf54	0.171232	0.282727
C16orf58	-0.475321	0.0998768
C16orf62	-0.106087	0.147182
C16orf70	-0.266551	0.921623
C16orf72	0.0952441	0.49809
C16orf74	0.334486	0.294024
C16orf86	-2.10609	-0.630425
C16orf87	1.70127	-0.115852
C16orf91	0.156948	1.41022
C16orf93	0.0314168	1.41022
C16orf95	-0.106087	2.02165
C17orf100	-1.42801	-0.300276
C17orf49	-0.0177309	0.303886
C17orf50	2.89391	2.14718
C17orf51	-0.521124	-0.267855
C17orf58	-1.45972	-0.67594
C17orf59	0.075083	0.174024
C17orf62	0.445613	0.952775
C17orf67	0.948361	1.2541
C17orf75	-0.0280842	0.621114
C17orf80	0.929537	1.18281
C17orf85	0.476408	0.522846
C17orf89	-0.00655107	0.568646
C17orf97	0.14767	0.20163
C17orf99	1.08656	-2.66017
C18orf21	-0.377389	-0.522669
C18orf25	-0.386195	0.147182
C18orf32	-0.163802	0.693926
C18orf54	0.893913	0.509753
C18orf8	-1.01051	-0.123779
C19orf12	-0.649229	0.56222
C19orf18	0.478876	2.14718
C19orf24	0.148155	0.124462
C19orf25	0.243248	-0.0884458
C19orf33	1.36784	-0.43778
C19orf35	0.879558	0.86401
C19orf38	0.596445	1.05226
C19orf43	-0.358205	0.10079
C19orf44	-0.754614	-1.12584
C19orf45	0.478876	0.147182
C19orf47	0.319219	0.541461
C19orf48	-0.468657	0.977257
C19orf52	1.32687	2.18281
C19orf53	-0.25384	-0.118408
C19orf54	-0.167487	0.420201
C19orf60	0.033638	-0.585713
C19orf66	0.462756	0.699724
C19orf68	0.893913	1.06472
C19orf70	0.54599	1.33983
C19orf73	-1.29873	0.147182
C1D	0.750955	0.862206
C1GALT1	-0.0864579	0.643858
C1GALT1C1	-0.597073	-0.968295
C1orf105	0.961027	-1.24513
C1orf109	-3.10609	-0.267855
C1orf112	-1.27601	1.06472
C1orf115	-1.69105	-1.43778
C1orf116	0.37934	0.410217
C1orf122	0.732162	0.594641
C1orf123	-0.230534	0.5321
C1orf131	0.0407546	0.766092
C1orf145	-0.106087	-0.43778
C1orf159	-1.84305	-0.0048206
C1orf162	0.007639	0.378002
C1orf174	-1.79414	-0.218945
C1orf177	0.786998	-1.66017
C1orf186	-0.722758	0.015938
C1orf198	0.0543779	0.732145
C1orf204	1.27242	1.28469
C1orf21	-0.506625	0.232071
C1orf210	0.215841	0.147182
C1orf216	-0.307721	0.0830522
C1orf228	-1.69105	-0.43778
C1orf233	-0.727575	-0.715314
C1orf27	-0.184089	0.332214
C1orf35	0.0459164	-0.350317
C1orf43	-0.333407	0.519151
C1orf50	-0.578155	0.651655
C1orf52	-0.145615	0.277579
C1orf54	-1.10609	0.147182
C1orf56	-0.220026	0.212169
C1orf74	-0.137275	0.427798
C1QA	1.21584	1.35363
C1QB	1.04592	2.18671
C1QBP	-0.602513	0.0528551
C1QTNF3-AMACR	1.04919	0.495106
C1QTNF6	-0.106087	-0.174746
C1R	-0.691049	1.56222
C1RL	-0.00823942	0.879077
C1RL-AS1	1.23095	1.42282
C2	1.11631	1.95454
C20orf194	-0.410941	1.50975
C20orf196	-0.213002	-0.290939
C20orf197	-0.784159	2.23465
C20orf24	0.342776	0.646086
C20orf27	0.500571	0.415671
C20orf96	0.54599	0.147182
C21orf2	-0.455671	0.302833
C21orf33	0.32098	0.473246
C21orf58	-1.39559	0.775214
C21orf59	-1.27973	0.00670127
C21orf62	1.01944	1.08007
C21orf62-AS1	-2.10609	-0.267855
C21orf91	0.057412	0.611851
C22orf15	0.49316	0.357218
C22orf29	-0.500366	-0.0909772
C22orf39	-0.293365	0.00213216
C22orf46	-0.158554	0.42729
C2CD2	0.733449	1.06918
C2CD2L	-0.013893	-0.091165
C2CD3	0.815911	1.25681
C2CD5	-0.405647	-0.393386
C2orf15	-1.56552	-0.990321
C2orf27A	-1.69105	0.884148
C2orf27B	-0.106087	2.14718
C2orf40	-3.10609	-0.530889
C2orf42	0.166932	0.988485
C2orf44	0.701268	0.580142
C2orf47	-0.347095	0.353633
C2orf49	-0.120586	-0.306849
C2orf68	-0.106087	0.448672
C2orf69	-0.532901	-0.020545
C2orf74	-0.691049	-0.115852
C2orf81	0.230948	-1.29339
C2orf88	0.326873	0.469111
C3	0.893913	1.95454
C3AR1	0.585791	1.20163
C3orf14	-0.106087	-0.968295
C3orf17	-0.106087	0.365183
C3orf18	-0.24359	-0.405359
C3orf38	0.417475	1.14718
C3orf52	1.11631	1.36957
C3orf58	-0.106087	0.621114
C3orf62	0.327464	0.163066
C4A	0.893913	0.147182
C4BPA	-0.237331	0.40498
C4orf27	0.326873	0.525694
C4orf29	0.594353	1.5395
C4orf3	0.493572	0.690518
C4orf32	-1.20562	0.327755
C4orf33	-1.50464	-1.01036
C4orf36	-1.10609	0.732145
C4orf46	-0.0356974	-1.58978
C4orf48	1.28094	0.938596
C5	-0.106087	-0.231329
C5AR1	0.19559	0.305402
C5AR2	0.308951	0.206076
C5orf15	-1.16137	-0.0501189
C5orf22	-0.623935	-0.275509
C5orf24	0.353345	0.973153
C5orf28	-4.10609	-0.682893
C5orf30	-1.10609	0.649683
C5orf42	0.198768	0.760159
C5orf45	-0.156127	0.520641
C5orf51	-0.276012	0.884148
C5orf56	-0.0617728	0.33552
C5orf58	0.450307	1.22964
C5orf63	-0.45401	0.00279258
C5orf66	0.54599	0.788288
C6orf1	-0.302152	-0.114259
C6orf106	0.296012	0.413077
C6orf120	0.0314168	0.825254
C6orf136	-0.40461	0.106155
C6orf163	-1.98056	-1.31225
C6orf203	-1.22638	-0.174746
C6orf226	-0.0356974	0.439964
C6orf229	0.156948	0.763854
C6orf25	-0.0694947	0.125848
C6orf47	0.533032	0.700261
C6orf48	-0.13768	-0.225093
C6orf62	0.167759	0.366144
C6orf89	0.112768	0.268356
C6orf99	1.47888	0.147182
C7orf13	2.06384	2.46911
C7orf25	1.18342	2.22519
C7orf26	0.0518656	0.13521
C7orf31	-1.40565	-0.393386
C7orf43	0.377338	0.852999
C7orf49	0.512242	0.451912
C7orf50	0.0744855	0.299186
C7orf55-LUC7L2	-0.33945	-0.0535149
C7orf60	-0.125716	0.610154
C7orf61	1.61012	1.04027
C7orf73	-0.351357	-0.348066
C8orf31	0.308951	-0.700814
C8orf33	-0.302007	0.754865
C8orf37	-0.691049	0.884148
C8orf58	0.581969	1.18671
C8orf59	0.578411	1.12119
C8orf76	-0.763199	-0.352389
C8orf82	0.44411	1.50975
C8orf88	-1.10609	0.147182
C9orf114	0.375446	0.558813
C9orf117	-0.636601	0.69467
C9orf131	1.89391	0.147182
C9orf139	1.03687	1.51642
C9orf142	0.0887294	0.691006
C9orf156	0.101509	0.441366
C9orf16	0.913279	0.492318
C9orf163	-0.106087	1.73214
C9orf40	-0.784159	-0.4605
C9orf41	0.478876	0.732145
C9orf47	0.363399	0.0317053
C9orf64	0.478876	-0.0454626
C9orf66	1.33001	0.814607
C9orf69	-0.0654448	-0.157672
C9orf72	-0.323678	0.693151
C9orf78	-0.891572	-0.562421
C9orf84	-0.379105	1.15957
C9orf85	1.27242	-0.174746
C9orf89	-0.117447	0.0231938
C9orf91	0.807499	0.787007
CA1	-0.417288	-0.364318
CA11	0.353345	-0.0454626
CA13	2.21584	2.73214
CA2	0.169548	-0.641313
CA3-AS1	-0.428015	-0.0048206
CA4	0.715768	0.892865
CA5B	-0.403353	0.147182
CA5BP1	-1.10609	0.732145
CA8	2.35334	2.14718
CAAP1	-0.154996	0.194488
CAB39	0.199326	0.622521
CAB39L	-0.636601	0.0317053
CABIN1	-0.0389725	-0.20766
CABLES2	-0.0654448	0.541461
CABP4	-0.106087	2.14718
CABP5	-1.24359	-0.142324
CABP7	0.598457	1.06472
CACFD1	-0.600851	-0.807014
CACNA1A	0.598457	0.784612
CACNA1C-AS2	0.116306	1.36957
CACNA1D	1.03142	1.14718
CACNA1E	-0.608587	0.307647
CACNA1H	2.47888	0.147182
CACNA1I	-0.0186239	-0.152378
CACNA2D1	2.21584	1.14718
CACNA2D2	-0.913442	0.661756
CACNA2D3	-0.591514	0.0767932
CACNA2D4	0.571985	1.03471
CACNB2	-0.498404	0.00279258
CACNB3	1.57199	1.28469
CACNB4	-1.10609	0.410217
CACNG6	0.981376	0.39511
CACNG8	-0.451862	-0.324123
CACTIN	-0.182036	0.616668
CACUL1	0.1364	0.171459
CACYBP	-0.175034	0.118036
CAD	-0.565518	-0.504894
CADM1	0.478876	0.995179
CAHM	0.768382	-0.43778
CALCOCO1	-0.0289189	-0.221061
CALCOCO2	-0.0862783	0.133824
CALD1	0.312318	-0.16802
CALHM2	-0.106087	0.792518
CALM1	0.0436172	0.385567
CALM2	-0.4439	0.0527279
CALM3	-0.0704628	-0.0254711
CALML4	-0.239765	0.134358
CALR	-0.500299	0.0755107
CALU	0.135574	-0.0333898
CAMK1	-0.0113923	0.324339
CAMK1D	0.12009	-0.142211
CAMK2D	0.539248	0.69467
CAMK2G	-0.127046	0.34761
CAMK2N1	-0.468657	1.6777
CAMK4	-0.62066	-0.367391
CAMKK1	0.453341	-0.100745
CAMKK2	0.419375	0.439667
CAMKMT	-3.80653	0.83906
CAMLG	0.0350893	0.704924
CAMP	0.595255	0.862879
CAMSAP1	-0.0579925	-0.180872
CAMSAP2	-0.942588	0.54772
CAMTA1	0.387728	0.68222
CAMTA2	0.242523	-0.198993
CAND1	0.308951	0.983684
CAND2	-0.106087	1.14718
CANT1	0.712016	0.951696
CANX	0.266414	0.656091
CAP1	0.128725	0.597389
CAPG	0.494389	0.790727
CAPN1	0.33514	0.513203
CAPN10	0.289842	1.42282
CAPN10-AS1	-0.591514	-0.338244
CAPN11	-0.106087	2.46911
CAPN12	-0.599274	0.0518223
CAPN15	-0.316122	0.52927
CAPN2	-0.00363947	0.424716
CAPN3	-0.753785	0.636988
CAPN5	-0.153392	0.147182
CAPN7	-0.79966	0.540024
CAPNS1	0.0549933	0.288705
CAPNS2	2.70127	1.14718
CAPRIN1	-0.0180903	0.183028
CAPRIN2	-0.54903	0.61113
CAPS	0.0164799	-0.0343376
CAPS2	-0.843052	-0.174746
CAPZA1	-0.0818078	0.413039
CAPZA2	-0.262206	0.159461
CAPZB	-0.348448	0.287866
CARD11	-0.886306	-0.349243
CARD14	0.54599	1.58776
CARD16	0.944539	1.07679
CARD6	1.29167	1.84233
CARD8	-0.0262334	0.369575
CARD8-AS1	-0.412748	0.22195
CARD9	-0.542186	0.178209
CARF	0.510585	1.24029
CARHSP1	0.0841357	0.662724
CARKD	-0.043351	-0.390474
CARM1	0.0391112	0.266571
CARNS1	-0.106087	0.56222
CARS	0.342711	0.400809
CARS2	0.380011	0.543299
CASC1	0.161394	0.287113
CASC3	0.297162	0.413149
CASC4	0.00494457	0.686548
CASC5	1.76838	1.36957
CASD1	-0.106087	0.229645
CASK	-1.32848	-0.887583
CASKIN1	-0.369121	0.496332
CASKIN2	-0.106087	1.82525
CASP1	0.192179	1.09088
CASP10	0.083631	0.357268
CASP2	0.323042	0.319697
CASP3	-1.33638	-0.0831151
CASP4	0.378243	1.04071
CASP5	-0.428015	1.69972
CASP6	0.816745	0.206076
CASP7	0.308951	-0.338244
CASP8	-1.4564	-0.510795
CASP8AP2	-0.506017	0.441513
CASP9	-0.95853	-0.383332
CASS4	0.370351	-0.288917
CAST	0.378195	0.500819
CASZ1	0.478876	0.525694
CAT	-0.378396	0.243633
CATIP-AS1	0.811451	-0.43778
CATIP-AS2	2.21584	2.46911
CATSPER1	-0.478056	0.594641
CATSPER2	-0.106087	2.14718
CATSPER2P1	-1.10609	-0.852818
CBFA2T2	0.116306	1.33481
CBFA2T3	0.388022	0.619487
CBFB	0.0104273	0.929277
CBL	0.469493	0.462895
CBLB	0.759612	0.845154
CBLL1	0.328009	0.38701
CBLN3	-2.27601	0.884148
CBR1	-0.201664	0.83906
CBR3	0.308951	-1.02274
CBR3-AS1	-0.542186	-0.469489
CBR4	-0.331968	0.430975
CBS	0.531343	1.44603
CBWD1	-0.0236246	0.841079
CBWD2	0.324548	0.32406
CBWD3	0.0397641	0.877996
CBWD5	-0.608587	0.125809
CBWD6	-0.777464	0.335628
CBX1	0.268309	0.649683
CBX3	-0.0389725	0.233298
CBX3P2	-1.10609	0.147182
CBX4	0.0752107	0.130647
CBX5	0.124211	0.54126
CBX6	-0.100931	0.243731
CBX7	-0.570526	0.211437
CBX8	-1.10609	0.147182
CBY1	0.330012	-0.315789
CC2D1A	-0.19355	-0.355318
CC2D1B	-1.29051	-0.638693
CC2D2A	0.556878	0.954537
CC2D2B	-0.784159	-0.530889
CCAR1	-0.134238	0.195163
CCAR2	0.204701	-0.126992
CCBE1	0.893913	-0.852818
CCBL1	0.389441	0.0238001
CCBL2	0.288773	0.962151
CCDC101	0.0987331	0.330629
CCDC102A	0.0142075	0.147182
CCDC106	1.47888	0.632609
CCDC107	0.556878	0.379843
CCDC109B	0.254316	0.304051
CCDC112	0.178216	-0.118712
CCDC115	-0.238769	0.375599
CCDC117	0.0946106	0.403021
CCDC12	0.119088	0.522692
CCDC120	-0.608587	0.583282
CCDC121	-0.691049	-0.630425
CCDC122	-1.10609	-0.267855
CCDC124	1.41748	0.317107
CCDC125	-0.428015	0.258214
CCDC126	-0.691049	0.56222
CCDC127	-0.106087	0.509753
CCDC13	1.9643	1.91272
CCDC130	0.390218	0.574114
CCDC134	-2.10609	-0.852818
CCDC136	-0.106087	-0.0227425
CCDC137	0.092242	0.422817
CCDC138	1.89391	0.147182
CCDC14	-0.818805	0.373064
CCDC141	-1.74352	-0.852818
CCDC142	-0.369121	0.523049
CCDC144A	-0.843052	-0.852818
CCDC144B	-0.746544	0.226617
CCDC144CP	0.630879	0.56222
CCDC146	-0.0164495	-0.0507569
CCDC149	0.256483	2.12119
CCDC15	-0.213002	-0.660172
CCDC152	-0.188549	0.225185
CCDC153	0.701268	1.46911
CCDC159	2.21584	2.20608
CCDC163P	0.308951	0.56222
CCDC167	0.531343	0.56222
CCDC17	0.000828464	0.616668
CCDC170	-0.348448	-0.302983
CCDC174	0.46434	0.665547
CCDC175	-0.106087	0.732145
CCDC176	0.335918	-0.880298
CCDC18	-0.337412	0.147182
CCDC186	-0.0625453	0.167137
CCDC22	0.193474	0.0317053
CCDC24	0.0314168	1.46911
CCDC25	-0.595125	-0.197466
CCDC28A	0.198511	0.650949
CCDC28B	1.43823	0.26266
CCDC30	0.37934	1.91272
CCDC34	0.0407546	0.509753
CCDC37	-0.691049	-1.43778
CCDC42B	-2.27601	0.479758
CCDC43	0.32563	0.578899
CCDC47	1.05064	1.14718
CCDC50	-0.167487	1.02165
CCDC51	0.964303	1.21757
CCDC53	0.141841	0.39511
CCDC57	-0.221564	-0.745902
CCDC58	-0.156713	0.646754
CCDC59	-0.228077	0.025192
CCDC6	-0.210423	0.0548185
CCDC61	0.0744855	0.410217
CCDC64	0.408486	1.24672
CCDC65	-1.10609	1.56222
CCDC66	-0.775441	0.272713
CCDC69	0.301599	0.383388
CCDC7	0.123395	-0.38887
CCDC71	0.174814	0.34823
CCDC71L	-0.0272313	1.34387
CCDC73	-0.335112	0.461147
CCDC77	0.424428	-0.257208
CCDC78	2.21584	-0.43778
CCDC82	0.337902	0.56222
CCDC84	-0.10997	0.352858
CCDC85B	-0.428015	0.147182
CCDC85C	0.104968	0.441174
CCDC86	-0.0143706	-0.233001
CCDC88A	-0.316654	0.355769
CCDC88B	0.696998	0.482973
CCDC88C	-0.0943096	0.416117
CCDC9	-1.07132	-0.566513
CCDC90B	-0.150481	0.935678
CCDC91	-0.106087	0.107105
CCDC92	0.318537	0.316395
CCDC93	0.0333163	0.514391
CCDC94	0.0556643	0.147182
CCDC96	-0.276012	0.677697
CCDC97	0.223481	0.584391
CCHCR1	0.408486	1.04027
CCL23	-0.923223	-0.418415
CCL27	0.166932	-0.189852
CCL28	0.37934	0.240292
CCL3	-1.78416	-3.85282
CCL3L1	0.408486	0.799259
CCL3L3	-1.10609	-0.852818
CCL4	-0.737699	0.173178
CCL4L1	-0.0389725	0.398721
CCL4L2	0.151071	0.433487
CCL5	-0.101255	0.165881
CCM2	0.613525	0.337866
CCNA2	-0.167487	0.26266
CCNB1	1.89391	3.95454
CCNB1IP1	-0.62066	1.07318
CCNB2	0.893913	1.14718
CCNC	-0.796402	-0.83264
CCND1	1.89391	2.02165
CCND2	-0.577454	0.105842
CCND3	0.332367	0.421828
CCNDBP1	0.116701	0.421251
CCNE1	-0.691049	-0.852818
CCNE2	-0.53493	-0.227213
CCNF	0.713341	0.583282
CCNG1	-1.10609	1.28469
CCNG2	-0.444409	-0.526007
CCNH	-0.758163	1.00968
CCNI	-0.0672052	0.186749
CCNI2	-0.428015	-0.43778
CCNJ	-0.0743779	0.209918
CCNJL	0.674132	0.47537
CCNK	0.284934	0.732145
CCNL1	-0.383737	0.819983
CCNL2	0.288996	0.864997
CCNT1	0.0439387	0.449211
CCNT2	-0.0868505	0.39562
CCNY	-0.281511	0.30357
CCNYL1	0.129981	0.609526
CCP110	0.363399	0.364281
CCPG1	-0.0880152	0.386791
CCR1	0.793924	1.67313
CCR10	-0.521124	-0.530889
CCR2	-0.165868	0.816578
CCR3	-0.979175	-0.240479
CCR4	3.70127	1.73214
CCR5	-0.266551	-0.456889
CCR6	-0.504051	0.529652
CCR7	-0.294912	-0.0586965
CCR9	-1.69105	0.147182
CCRL2	-2.01298	0.410217
CCS	0.305638	0.344782
CCSAP	-0.608587	0.089467
CCSER1	-2.10609	-1.85282
CCSER2	0.0183606	0.185657
CCT2	-0.25809	0.236187
CCT3	-0.25528	0.211533
CCT4	-0.758163	-0.0064407
CCT5	0.544504	0.540277
CCT6A	-0.232166	0.312405
CCT6B	-0.106087	-0.43778
CCT6P1	-0.553546	-0.300276
CCT6P3	0.0974467	1.12516
CCT7	0.103836	0.331839
CCT8	0.255043	0.467382
CCZ1	-0.481596	0.444863
CCZ1B	-1.10609	0.167647
CD101	-0.280417	0.614059
CD109	-2.42801	-0.174746
CD14	0.613253	1.18615
CD151	-0.131178	0.764935
CD160	1.39641	2.02165
CD163	0.647273	0.900543
CD164	0.312742	0.685851
CD177	1.03012	2.17547
CD180	-0.288951	-0.0356816
CD19	0.607609	1.20377
CD1A	1.35334	0.954537
CD1C	-0.211056	0.929002
CD1D	0.569478	0.56222
CD2	-0.162493	0.586357
CD200	1.47888	2.02165
CD200R1	-3.04469	-1.79142
CD209	-0.710158	-0.778817
CD22	0.709489	0.779451
CD226	-0.0616926	0.573447
CD24	-0.0220225	0.147182
CD244	-0.241439	-0.17744
CD247	-0.097645	0.239021
CD27	0.16352	-0.0128947
CD274	-0.173201	0.641947
CD27-AS1	0.829783	0.711083
CD28	-0.0830031	0.301511
CD2AP	-0.068612	0.57168
CD2BP2	-0.165141	0.262066
CD300A	-0.108446	0.332738
CD300C	1.4616	1.14718
CD300E	0.598836	1.67834
CD300LB	0.458891	0.402563
CD300LF	0.0278978	0.13902
CD302	-0.0596274	0.414582
CD320	-2.13851	-0.300276
CD33	0.419233	1.2195
CD36	0.191505	0.841556
CD37	0.477468	0.343779
CD38	-3.10609	0.147182
CD3D	-0.338449	0.153132
CD3E	0.126852	-0.0411106
CD3EAP	-0.251938	0.20163
CD3G	-0.349938	0.0921885
CD4	0.0149287	0.258214
CD40	0.645986	1.51396
CD40LG	-0.476455	0.191852
CD44	-0.118542	0.575849
CD46	0.150031	0.4033
CD47	-0.304468	-0.0143139
CD48	-0.790364	0.696624
CD5	-0.318994	0.120287
CD52	0.256742	0.639916
CD53	-0.347528	0.333162
CD55	0.648801	1.3989
CD58	-0.0218737	0.514126
CD59	0.148972	0.396076
CD6	-0.406048	-0.0476964
CD63	0.131872	0.690224
CD68	0.677204	0.605233
CD69	-1.10609	0.147182
CD7	-0.0909798	-0.155887
CD70	-0.405647	-0.0454626
CD72	0.256483	0.339828
CD74	0.0686737	0.366458
CD79A	0.544074	0.380067
CD79B	0.263147	-0.0627406
CD81	-0.146501	0.0791824
CD82	0.358402	0.375753
CD83	0.940207	1.14718
CD84	0.0834985	0.482324
CD86	0.176721	0.328295
CD8A	-0.573866	0.301403
CD8B	-0.731342	0.207054
CD9	-1.56552	-0.102796
CD93	0.347117	0.468391
CD96	-0.782084	-0.257513
CD99	-0.176476	0.43813
CD99L2	-0.900503	-0.0178768
CD99P1	2.06384	2.31711
CDA	0.966966	0.756613
CDADC1	-0.691049	0.859901
CDAN1	-0.0419564	-0.611809
CDC123	-0.233258	0.213272
CDC14A	-1.42801	0.632609
CDC14B	0.363399	-0.553257
CDC16	0.0658659	0.487258
CDC20	2.30895	0.147182
CDC23	0.14917	0.192986
CDC25B	-0.594247	-0.224519
CDC26	-1.22156	-0.16094
CDC27	0.357087	-0.12412
CDC34	-0.0961713	-0.490469
CDC37	0.180372	0.281169
CDC37L1	0.23495	0.995179
CDC37L1-AS1	-0.106087	2.14718
CDC40	0.449876	0.688424
CDC42	-0.0157507	0.416938
CDC42BPA	0.478876	1.60661
CDC42BPB	-0.53493	-0.12412
CDC42EP1	0.256483	-0.0752099
CDC42EP2	0.00939048	-0.555137
CDC42EP3	0.0558009	0.842063
CDC42EP4	0.496578	0.19965
CDC42SE1	-0.373295	0.161322
CDC42SE2	0.256251	0.296046
CDC5L	0.453341	0.757236
CDC6	0.0865583	-0.660172
CDC7	0.116306	-0.115852
CDC73	0.0684697	0.470038
CDCA3	1.21584	0.732145
CDCA4	-0.271146	0.492318
CDCA7L	-0.282965	-0.231329
CDCA8	-2.19355	-2.35532
CDCP1	-2.27601	-2.02274
CDH1	0.37934	-0.589783
CDH13	-0.843052	0.632609
CDH23	0.35786	0.961627
CDH4	-1.24359	-1.31225
CDIP1	0.273502	0.318663
CDIPT	0.0865583	0.24007
CDK10	0.905318	1.05255
CDK11A	0.440928	0.675621
CDK11B	0.559796	0.661062
CDK12	0.18342	0.556295
CDK13	-0.195354	-0.202053
CDK14	1.17548	0.975702
CDK16	-0.443122	-0.0227425
CDK17	0.443252	0.40434
CDK19	0.39382	0.271106
CDK2	0.0865583	0.407572
CDK2AP1	-0.395593	0.60491
CDK2AP2	-0.187418	-0.00126278
CDK3	0.303789	0.718339
CDK4	-0.0191511	0.674247
CDK5	0.857387	0.779451
CDK5R1	0.54599	-0.0581364
CDK5RAP1	0.00494457	-0.0704089
CDK5RAP2	-0.283483	0.283602
CDK5RAP3	-0.00327593	0.388191
[truncated: 11,673 more rows]

## Sheet: Table_S5
Table S5. Comparison of gene expression changes of UD and DD groups
Up group (Log2 fold change)						Down group (Log2 fold change)
Gene	Dopaminergic therapy (ref. 9)	Acupuncture treatment				Gene	Dopaminergic therapy (ref. 9)	Acupuncture treatment
		V5	V8	Average				V5	V8	Average
ANKRD22	1.51979	0.7013	3.27709	2.5008		CTSE	-0.801748	-1.32845	-1.48962	-1.40679
C1QB	1.67802	1.04595	2.18734	1.72669		HBG1	-1.21317	-0.384627	-0.461893	-0.422743
FCGR1C	1.46932	0.337552	2.36814	1.684		FN1	-3.75881	-1.17644	0.147807	-0.367429
ISG15	0.771172	1.46608	1.62225	1.54628		AIRN	-4.51633	-1.02359	0.308272	-0.209133
LRRTM2	1.0131	2.21587	0.147807	1.52444		THBS1	-0.905734	-0.767253	0.552198	0.0383328
FCGR1A	0.769424	0.169125	2.06995	1.41227		PI3	-0.956402	0.570518	0.107279	0.357412
BATF2	0.897093	1.50692	1.10474	1.3198
TNFRSF17	1.1349	-0.106055	2.02228	1.31944
C1QA	1.51596	1.21587	1.35426	1.28672
C1orf204	0.932831	1.27246	1.28531	1.2789
IFI44L	1.31005	0.732194	1.33223	1.06319
KLHDC7B	0.797925	0.764662	1.14781	0.968917
MYOF	0.930779	0.379372	1.28531	0.902313
SERPING1	1.03243	0.708731	1.03955	0.883604
SIGLEC1	1.34338	0.735248	0.810772	0.773504
RSAD2	0.711877	0.692503	0.621124	0.657255
EPSTI1	0.806881	0.271181	0.952791	0.651871
GBP1	0.849246	0.571069	0.702987	0.638536
RPL13AP6	1.53439	0.741942	0.526319	0.638155
SLAMF8	1.13883	0.521977	0.688376	0.607574
LIX1	1.44112	0.893945	0.147807	0.568584
IFI27	1.75168	0.151103	0.812623	0.519451
DSP	1.33134	-0.106055	0.936303	0.507284
CNTNAP2	1.02256	0.768414	0.147807	0.491228
ETV7	0.769877	0.989103	-0.989696	0.315296
GBP5	0.71588	0.2379	0.286903	0.262609
LAP3	0.639014	0.252399	0.254722	0.253561
SAMD4A	0.645454	0.741942	-0.589158	0.224754
S100B	2.23769	-0.00296113	0.29981	0.156353
TCL1A	1.02522	0.120716	0.163074	0.142051
CXCR2P1	0.545005	0.0507724	0.161547	0.107223
IDO1	0.610142	-0.231586	0.263285	0.0369649
VSIG4	1.01011	0.0708231	-0.0538266	0.0098441
SLAMF7	0.603152	-0.383962	0.305349	0.00147597
ALDH1A1	0.604071	-0.106055	-0.0586436	-0.0821544
FAM26F	0.744271	-0.239321	-0.0570125	-0.145289
TGM2	1.84793	-0.888463	-1.27846	-1.07032
IGLL5	1.36522	-1.23323	-1.50878	-1.36444

## Sheet: Table_S6
Table S6. ssGSEA results with GO BP gene set.
GO BP term	ssGSEA score
	V1	V5	V8
GO_POSITIVE_REGULATION_OF_VIRAL_TRANSCRIPTION	0.341287	0.341564	0.338369
GO_CARDIAC_CHAMBER_DEVELOPMENT	0.0382245	0.0452595	0.0652076
GO_DNA_DEPENDENT_DNA_REPLICATION_MAINTENANCE_OF_FIDELITY	0.120806	0.138707	0.12892
GO_CIRCADIAN_RHYTHM	0.12408	0.130616	0.124117
GO_PHOSPHATIDYLSERINE_ACYL_CHAIN_REMODELING	-0.0646936	-0.0566433	-0.0452968
GO_SPINAL_CORD_DEVELOPMENT	-0.0239969	-0.0141019	-0.0221571
GO_PLATELET_DERIVED_GROWTH_FACTOR_RECEPTOR_SIGNALING_PATHWAY	0.211741	0.206266	0.210646
GO_CELLULAR_RESPONSE_TO_LIPOPROTEIN_PARTICLE_STIMULUS	0.281293	0.272728	0.281278
GO_POSITIVE_REGULATION_OF_EPITHELIAL_CELL_DIFFERENTIATION	0.0405651	0.0498715	0.0418913
GO_POTASSIUM_ION_TRANSPORT	-0.0111252	-0.00187563	-0.00819814
GO_REGULATION_OF_T_CELL_RECEPTOR_SIGNALING_PATHWAY	0.324256	0.326101	0.337104
GO_NEGATIVE_REGULATION_OF_EPITHELIAL_CELL_PROLIFERATION	0.073044	0.0754596	0.0842071
GO_MOVEMENT_IN_ENVIRONMENT_OF_OTHER_ORGANISM_INVOLVED_IN_SYMBIOTIC_INTERACTION	0.29622	0.308805	0.29453
GO_REGULATION_OF_PROTEIN_TARGETING_TO_MITOCHONDRION	0.314876	0.319221	0.302301
GO_APICAL_PROTEIN_LOCALIZATION	0.141444	0.10484	0.147364
GO_REGULATION_OF_ESTABLISHMENT_OF_PLANAR_POLARITY	0.209464	0.203925	0.214638
GO_FOREBRAIN_NEURON_DEVELOPMENT	-0.0789705	-0.0519893	-0.0224156
GO_POSITIVE_REGULATION_OF_PROTEIN_MATURATION	0.0684724	0.0586777	0.0645496
GO_NEUROMUSCULAR_JUNCTION_DEVELOPMENT	-0.00700889	-0.0129121	0.00368735
GO_MITOTIC_CYTOKINESIS	0.239466	0.242072	0.23616
GO_NEGATIVE_REGULATION_OF_RESPONSE_TO_ENDOPLASMIC_RETICULUM_STRESS	0.337868	0.333669	0.33307
GO_SMAD_PROTEIN_SIGNAL_TRANSDUCTION	0.0502043	0.0623685	0.0533736
GO_CYTOPLASMIC_TRANSLATION	0.349762	0.345672	0.347879
GO_MEIOTIC_CHROMOSOME_SEGREGATION	0.036528	0.0185534	0.0428639
GO_POSITIVE_REGULATION_OF_CALCIUM_ION_TRANSPORT	0.080568	0.0741363	0.0797743
GO_REGULATION_OF_DOUBLE_STRAND_BREAK_REPAIR	0.189343	0.201579	0.200984
GO_RNA_DEPENDENT_DNA_BIOSYNTHETIC_PROCESS	0.280617	0.280083	0.284602
GO_REGULATION_OF_B_CELL_RECEPTOR_SIGNALING_PATHWAY	0.330977	0.32584	0.328564
GO_DENDRITE_DEVELOPMENT	0.127526	0.126282	0.130636
GO_REGULATION_OF_RESPIRATORY_BURST	0.244651	0.238881	0.232305
GO_G_PROTEIN_COUPLED_RECEPTOR_INTERNALIZATION	0.0878572	0.089373	0.0904728
GO_MEMORY	0.0555584	0.0636212	0.0538209
GO_REGULATION_OF_GOLGI_ORGANIZATION	0.285317	0.278311	0.283315
GO_ENDOTHELIAL_CELL_DEVELOPMENT	0.185343	0.19901	0.186367
GO_POSITIVE_REGULATION_OF_MYOTUBE_DIFFERENTIATION	0.0849164	0.0978892	0.0794286
GO_MULTICELLULAR_ORGANISM_AGING	0.134524	0.134725	0.127035
GO_ATP_DEPENDENT_CHROMATIN_REMODELING	0.246342	0.236919	0.242217
GO_LIPID_MODIFICATION	0.181531	0.184704	0.181256
GO_NEGATIVE_REGULATION_OF_KIDNEY_DEVELOPMENT	0.0432766	0.0697744	0.0642229
GO_REGULATION_OF_HEPATOCYTE_PROLIFERATION	0.198959	0.201084	0.219464
GO_ACYLGLYCEROL_HOMEOSTASIS	-0.00590298	-0.0225594	-0.0181227
GO_NEGATIVE_REGULATION_OF_PROTEIN_CONTAINING_COMPLEX_ASSEMBLY	0.209031	0.203957	0.198553
GO_HEMOGLOBIN_METABOLIC_PROCESS	0.256203	0.25778	0.243506
GO_SINGLE_FERTILIZATION	-0.0381896	-0.0465884	-0.0480276
GO_NEGATIVE_REGULATION_OF_MAP_KINASE_ACTIVITY	0.171519	0.178248	0.192324
GO_SYNAPTIC_VESICLE_LOCALIZATION	0.19315	0.202443	0.2056
GO_PHENOL_CONTAINING_COMPOUND_METABOLIC_PROCESS	-0.0128804	0.00428629	0.00277938
GO_REGULATION_OF_ANTIGEN_RECEPTOR_MEDIATED_SIGNALING_PATHWAY	0.325296	0.324666	0.332623
GO_ESTABLISHMENT_OF_SPINDLE_ORIENTATION	0.185266	0.184204	0.19868
GO_METANEPHRIC_NEPHRON_MORPHOGENESIS	-0.099702	-0.0658661	-0.0782322
GO_RESPONSE_TO_UV_C	0.278542	0.277319	0.287466
GO_CARBOHYDRATE_CATABOLIC_PROCESS	0.212854	0.209649	0.213231
GO_DENTATE_GYRUS_DEVELOPMENT	-0.0478246	-0.0417251	-0.0385746
GO_ESTABLISHMENT_OR_MAINTENANCE_OF_TRANSMEMBRANE_ELECTROCHEMICAL_GRADIENT	0.0941641	0.106827	0.104734
GO_LABYRINTHINE_LAYER_DEVELOPMENT	0.141468	0.126581	0.161902
GO_N_TERMINAL_PROTEIN_AMINO_ACID_ACETYLATION	0.252426	0.237309	0.238265
GO_CERAMIDE_CATABOLIC_PROCESS	0.185645	0.200656	0.200547
GO_EXCRETION	-0.0489667	-0.0482243	-0.0376218
GO_DIGESTION	-0.0474612	-0.0424966	-0.0546471
GO_POSITIVE_REGULATION_OF_SYNAPTIC_TRANSMISSION_GLUTAMATERGIC	-0.0510953	-0.0156007	-0.0285823
GO_POSITIVE_REGULATION_OF_MITOTIC_NUCLEAR_DIVISION	0.166574	0.164575	0.162149
GO_HINDBRAIN_DEVELOPMENT	0.0729399	0.0825284	0.085448
GO_OLIGOSACCHARIDE_METABOLIC_PROCESS	0.118957	0.125245	0.127533
GO_NEGATIVE_REGULATION_OF_DENDRITIC_SPINE_DEVELOPMENT	0.0956798	0.097147	0.118397
GO_CHROMOSOME_SEGREGATION	0.174773	0.174023	0.178429
GO_NEGATIVE_REGULATION_OF_CYCLIN_DEPENDENT_PROTEIN_KINASE_ACTIVITY	0.234667	0.237601	0.249659
GO_ETHER_METABOLIC_PROCESS	0.20982	0.21101	0.203003
GO_HEMATOPOIETIC_PROGENITOR_CELL_DIFFERENTIATION	0.244653	0.238533	0.243781
GO_CYTOKINE_METABOLIC_PROCESS	0.208496	0.211326	0.215091
GO_NEGATIVE_REGULATION_OF_ERK1_AND_ERK2_CASCADE	0.184787	0.197884	0.197938
GO_STEROID_BIOSYNTHETIC_PROCESS	0.108537	0.110499	0.109948
GO_SODIUM_INDEPENDENT_ORGANIC_ANION_TRANSPORT	-0.255626	-0.221158	-0.22266
GO_REGULATION_OF_PROTEIN_TYROSINE_KINASE_ACTIVITY	0.186716	0.191963	0.189637
GO_DNA_TEMPLATED_TRANSCRIPTION_ELONGATION	0.277878	0.274589	0.278039
GO_N_GLYCAN_PROCESSING	0.286417	0.273382	0.284845
GO_ENDOPLASMIC_RETICULUM_TO_CYTOSOL_TRANSPORT	0.345758	0.340561	0.341543
GO_NEGATIVE_REGULATION_OF_REPRODUCTIVE_PROCESS	-0.0446231	-0.0561637	-0.028871
GO_G_PROTEIN_COUPLED_PURINERGIC_RECEPTOR_SIGNALING_PATHWAY	0.135623	0.132571	0.119536
GO_MEMBRANE_DEPOLARIZATION	0.0638752	0.0528424	0.0542533
GO_OLFACTORY_BULB_INTERNEURON_DIFFERENTIATION	-0.287683	-0.263421	-0.236773
GO_ATTACHMENT_OF_SPINDLE_MICROTUBULES_TO_KINETOCHORE	0.169137	0.172137	0.174009
GO_REGULATION_OF_LYASE_ACTIVITY	0.0129383	0.00143182	0.000441666
GO_NEGATIVE_REGULATION_OF_TRANSMEMBRANE_TRANSPORT	0.139365	0.138152	0.128491
GO_REGULATION_OF_DNA_RECOMBINATION	0.190965	0.201519	0.199021
GO_REGULATION_OF_LEUKOCYTE_PROLIFERATION	0.197685	0.195154	0.201263
GO_RESPONSE_TO_ETHANOL	0.118257	0.113166	0.118506
GO_SULFUR_COMPOUND_METABOLIC_PROCESS	0.143026	0.138999	0.144454
GO_REGULATION_OF_CELL_CYCLE_CHECKPOINT	0.212994	0.202721	0.20412
GO_NEGATIVE_REGULATION_OF_TRANSCRIPTION_REGULATORY_REGION_DNA_BINDING	0.123614	0.145472	0.166064
GO_POSITIVE_REGULATION_OF_DNA_REPLICATION	0.166719	0.142214	0.146436
GO_NEGATIVE_REGULATION_OF_NEURON_APOPTOTIC_PROCESS	0.104025	0.107342	0.110173
GO_POSITIVE_REGULATION_OF_REPRODUCTIVE_PROCESS	-0.0400046	-0.0400404	-0.0327514
GO_POSITIVE_REGULATION_OF_METANEPHROS_DEVELOPMENT	-0.0416185	-0.0100999	-0.0496381
GO_POSITIVE_REGULATION_OF_LYMPHOCYTE_APOPTOTIC_PROCESS	0.163011	0.172738	0.174163
GO_NUCLEOTIDE_PHOSPHORYLATION	0.226003	0.226233	0.227858
GO_POSITIVE_REGULATION_OF_GENE_EXPRESSION_EPIGENETIC	0.293498	0.294031	0.293372
GO_GLUTAMATE_SECRETION	-0.0691504	-0.0530362	-0.0342558
GO_POSITIVE_REGULATION_OF_PROTEIN_BINDING	0.235015	0.228647	0.238742
GO_REGULATION_OF_VASCULOGENESIS	0.00497217	0.0238298	0.0333599
GO_LENS_FIBER_CELL_DIFFERENTIATION	0.0883322	0.0848034	0.102172
GO_HEPATICOBILIARY_SYSTEM_DEVELOPMENT	0.139126	0.143972	0.142866
GO_FATTY_ACID_CATABOLIC_PROCESS	0.166142	0.164124	0.170458
GO_REGULATION_OF_VESICLE_FUSION	0.102716	0.0990462	0.105136
GO_REGULATION_OF_LIPID_STORAGE	0.193443	0.19365	0.190137
GO_CARBOHYDRATE_TRANSPORT	0.116624	0.12279	0.11631
GO_REGULATION_OF_CELLULAR_RESPONSE_TO_GROWTH_FACTOR_STIMULUS	0.0897865	0.0933484	0.0959235
GO_EMBRYONIC_HEMOPOIESIS	0.244018	0.258823	0.244859
GO_ANTIGEN_PROCESSING_AND_PRESENTATION_OF_PEPTIDE_OR_POLYSACCHARIDE_ANTIGEN_VIA_MHC_CLASS_II	0.258266	0.26451	0.256302
GO_RESPONSE_TO_IONIZING_RADIATION	0.23523	0.235956	0.239477
GO_POSITIVE_REGULATION_OF_SEQUESTERING_OF_CALCIUM_ION	0.151627	0.197746	0.186384
GO_SECONDARY_METABOLITE_BIOSYNTHETIC_PROCESS	0.0402892	0.0423728	0.0834042
GO_CELL_MIGRATION_INVOLVED_IN_HEART_DEVELOPMENT	-0.12789	-0.107098	-0.102806
GO_PROTEIN_LOCALIZATION_TO_CYTOSKELETON	0.230987	0.23596	0.231968
GO_NUCLEAR_ENVELOPE_REASSEMBLY	0.340805	0.341967	0.325785
GO_INTRINSIC_APOPTOTIC_SIGNALING_PATHWAY_IN_RESPONSE_TO_DNA_DAMAGE_BY_P53_CLASS_MEDIATOR	0.301498	0.295526	0.293757
GO_REGULATION_OF_AUTOPHAGY	0.268293	0.270622	0.268046
GO_PHOSPHOLIPID_METABOLIC_PROCESS	0.185634	0.189501	0.18898
GO_AMMONIUM_ION_METABOLIC_PROCESS	0.0936139	0.102498	0.100382
GO_REGULATION_OF_INTERLEUKIN_4_PRODUCTION	0.27473	0.272955	0.275556
GO_NCRNA_CATABOLIC_PROCESS	0.228867	0.231624	0.236091
GO_REGULATION_OF_FAT_CELL_DIFFERENTIATION	0.118382	0.112987	0.123209
GO_GLUTAMINE_FAMILY_AMINO_ACID_BIOSYNTHETIC_PROCESS	0.130665	0.142521	0.137771
GO_BUNDLE_OF_HIS_CELL_TO_PURKINJE_MYOCYTE_COMMUNICATION	-0.0460369	-0.132716	-0.0624486
GO_REGULATION_OF_CELL_MATURATION	0.105098	0.135648	0.10993
GO_NEGATIVE_REGULATION_OF_CELL_DEVELOPMENT	0.0736885	0.078809	0.0815605
GO_MAMMARY_GLAND_MORPHOGENESIS	0.0402814	0.0294039	0.0604029
GO_CELLULAR_PROTEIN_COMPLEX_DISASSEMBLY	0.227296	0.224115	0.22639
GO_URETER_DEVELOPMENT	-0.101433	-0.0876552	-0.116538
GO_BODY_MORPHOGENESIS	0.146381	0.152496	0.166881
GO_SOMATIC_STEM_CELL_POPULATION_MAINTENANCE	0.0968828	0.10284	0.106834
GO_CYTOPLASMIC_MICROTUBULE_ORGANIZATION	0.227577	0.222207	0.221999
GO_POSITIVE_REGULATION_OF_DNA_DAMAGE_RESPONSE_SIGNAL_TRANSDUCTION_BY_P53_CLASS_MEDIATOR	0.118624	0.154346	0.14382
GO_PROTEIN_ACTIVATION_CASCADE	0.0494365	0.0560026	0.0517829
GO_POSITIVE_REGULATION_OF_PHOSPHOLIPASE_ACTIVITY	0.0794256	0.0775179	0.0747602
GO_NEGATIVE_REGULATION_OF_PEPTIDYL_TYROSINE_PHOSPHORYLATION	0.237282	0.238157	0.248491
GO_REGULATION_OF_COLLATERAL_SPROUTING	-0.000875233	-0.0219004	-0.010045
GO_ESTABLISHMENT_OR_MAINTENANCE_OF_MONOPOLAR_CELL_POLARITY	0.139059	0.111525	0.144324
GO_NEURON_RECOGNITION	-0.00653983	-0.00265268	0.00902441
GO_NUCLEOSIDE_DIPHOSPHATE_METABOLIC_PROCESS	0.220021	0.218084	0.221912
GO_MICROTUBULE_POLYMERIZATION_OR_DEPOLYMERIZATION	0.191368	0.195229	0.190245
GO_RESPONSE_TO_AMMONIUM_ION	0.0763212	0.0789468	0.0754561
GO_NEGATIVE_REGULATION_OF_PROTEOLYSIS	0.117412	0.1152	0.11743
GO_PINOCYTOSIS	0.239233	0.249602	0.243596
GO_REGULATION_OF_EPITHELIAL_CELL_APOPTOTIC_PROCESS	0.126236	0.127087	0.122491
GO_PHOSPHATIDYLCHOLINE_METABOLIC_PROCESS	0.111809	0.123227	0.115258
GO_LUNG_EPITHELIUM_DEVELOPMENT	-0.00213793	0.00527919	0.0180378
GO_METENCEPHALON_DEVELOPMENT	0.0742325	0.0863452	0.0894569
GO_G_PROTEIN_COUPLED_PURINERGIC_NUCLEOTIDE_RECEPTOR_SIGNALING_PATHWAY	0.141629	0.144268	0.116127
GO_ACTIN_FILAMENT_BUNDLE_ORGANIZATION	0.172593	0.170417	0.175669
GO_CELLULAR_RESPONSE_TO_VIRUS	0.250454	0.266897	0.261694
GO_CYTOPLASMIC_MRNA_PROCESSING_BODY_ASSEMBLY	0.338758	0.333586	0.348023
GO_RESPIRATORY_GASEOUS_EXCHANGE_BY_RESPIRATORY_SYSTEM	0.0801277	0.0851542	0.0930727
GO_NEGATIVE_REGULATION_OF_PROTEIN_MODIFICATION_BY_SMALL_PROTEIN_CONJUGATION_OR_REMOVAL	0.27867	0.271946	0.270636
GO_AMINO_ACID_ACTIVATION	0.188279	0.184074	0.192708
GO_DENDRITIC_CELL_DIFFERENTIATION	0.215147	0.223802	0.216846
GO_NATURAL_KILLER_CELL_DIFFERENTIATION	0.215085	0.213387	0.225901
GO_BONE_TRABECULA_MORPHOGENESIS	-0.0191899	-0.0215235	0.0329278
GO_REGULATION_OF_INFLAMMATORY_RESPONSE_TO_ANTIGENIC_STIMULUS	0.192148	0.17732	0.184408
GO_REGULATION_OF_PROTEASOMAL_UBIQUITIN_DEPENDENT_PROTEIN_CATABOLIC_PROCESS	0.266363	0.263118	0.261779
GO_NEGATIVE_REGULATION_OF_NEURON_DIFFERENTIATION	0.0628025	0.0648307	0.0664062
GO_REGULATION_OF_SKELETAL_MUSCLE_TISSUE_DEVELOPMENT	0.0600341	0.0691387	0.0547466
GO_MUSCLE_TISSUE_DEVELOPMENT	0.0668181	0.0738717	0.0799757
GO_NEGATIVE_REGULATION_OF_PROTEIN_AUTOPHOSPHORYLATION	0.184779	0.188008	0.17332
GO_ACID_SECRETION	-0.0432977	-0.038106	-0.0307099
GO_POSITIVE_REGULATION_OF_ADAPTIVE_IMMUNE_RESPONSE	0.237887	0.235669	0.242679
GO_REGULATION_OF_OSTEOCLAST_DIFFERENTIATION	0.158249	0.150435	0.160755
GO_REGULATION_OF_PROTEIN_BINDING	0.216583	0.21591	0.218848
GO_CARDIAC_SEPTUM_DEVELOPMENT	0.0650355	0.0778323	0.0900979
GO_REGULATION_OF_ICOSANOID_SECRETION	0.00752329	0.0386577	0.0567291
GO_L_ALPHA_AMINO_ACID_TRANSMEMBRANE_TRANSPORT	0.0471633	0.0317317	0.0545778
GO_REGULATION_OF_HISTONE_METHYLATION	0.268063	0.259066	0.263497
GO_POSITIVE_REGULATION_OF_MITOCHONDRIAL_FISSION	0.25664	0.257448	0.260708
GO_ANTIMICROBIAL_HUMORAL_RESPONSE	0.0591015	0.0597806	0.0526668
GO_EPIDERMIS_MORPHOGENESIS	-0.0830312	-0.065751	-0.0473353
GO_INTERMEDIATE_FILAMENT_BASED_PROCESS	0.0712626	0.0314304	0.0613575
GO_COGNITION	0.0626928	0.0670408	0.0652476
GO_RESPONSE_TO_ZINC_ION	0.0393848	0.032093	0.0395185
GO_AXIS_SPECIFICATION	-0.0354772	-0.0344952	-0.0340993
GO_PHOSPHATIDYLINOSITOL_METABOLIC_PROCESS	0.197188	0.203663	0.200824
GO_PIGMENT_GRANULE_LOCALIZATION	0.1491	0.148107	0.166808
GO_VASCULAR_ENDOTHELIAL_GROWTH_FACTOR_SIGNALING_PATHWAY	-0.017607	-0.0285289	-0.00561696
GO_RESPONSE_TO_ORGANOPHOSPHORUS	0.11555	0.114811	0.10928
GO_AXO_DENDRITIC_TRANSPORT	0.244795	0.246426	0.248036
GO_SKELETAL_MUSCLE_TISSUE_REGENERATION	0.146379	0.156908	0.152641
GO_POLYSACCHARIDE_BIOSYNTHETIC_PROCESS	0.171096	0.1755	0.179246
GO_GLAND_MORPHOGENESIS	0.0625393	0.0596917	0.0781817
GO_NEGATIVE_REGULATION_OF_ADAPTIVE_IMMUNE_RESPONSE	0.228348	0.216081	0.238664
GO_REGULATION_OF_SYSTEMIC_ARTERIAL_BLOOD_PRESSURE_BY_CIRCULATORY_RENIN_ANGIOTENSIN	0.0527446	0.038022	0.0448847
GO_RIBOSOME_BIOGENESIS	0.284361	0.2791	0.280769
GO_B_CELL_HOMEOSTASIS	0.34588	0.339828	0.341011
GO_IRE1_MEDIATED_UNFOLDED_PROTEIN_RESPONSE	0.277987	0.277698	0.277135
GO_POSITIVE_REGULATION_OF_CALCIUM_ION_DEPENDENT_EXOCYTOSIS	-0.0799673	-0.07589	-0.0897521
GO_POSITIVE_REGULATION_OF_ENDOCYTOSIS	0.171871	0.172647	0.175995
GO_MRNA_SPLICE_SITE_SELECTION	0.335974	0.335469	0.335207
GO_REGULATION_OF_TRANSLATION_IN_RESPONSE_TO_STRESS	0.380516	0.375075	0.375824
GO_PHENOL_CONTAINING_COMPOUND_BIOSYNTHETIC_PROCESS	-0.0295497	-0.0257192	0.00605022
GO_POSITIVE_REGULATION_OF_ERYTHROCYTE_DIFFERENTIATION	0.375915	0.380826	0.374261
GO_DENDRITIC_CELL_MIGRATION	0.311098	0.305537	0.310304
GO_SENSORY_PERCEPTION_OF_TEMPERATURE_STIMULUS	-0.00976374	0.0242122	0.00128105
GO_LYSOSOMAL_TRANSPORT	0.317126	0.320921	0.317997
GO_POSITIVE_REGULATION_OF_DNA_BIOSYNTHETIC_PROCESS	0.222366	0.213511	0.225434
GO_POSITIVE_REGULATION_OF_MACROPHAGE_ACTIVATION	0.0899656	0.0934373	0.117552
GO_REGULATION_OF_CALCIUM_MEDIATED_SIGNALING	0.170542	0.173964	0.169208
GO_REGULATION_OF_ALPHA_BETA_T_CELL_ACTIVATION	0.254973	0.247471	0.259
GO_MUSCLE_ORGAN_DEVELOPMENT	0.0573356	0.0642048	0.0690083
GO_POSITIVE_REGULATION_OF_HEMOPOIESIS	0.250144	0.245144	0.247281
GO_OUTFLOW_TRACT_SEPTUM_MORPHOGENESIS	-0.0887224	-0.088246	-0.0702631
GO_REGULATION_OF_MAMMARY_GLAND_EPITHELIAL_CELL_PROLIFERATION	0.207251	0.208251	0.218745
GO_MYELOID_CELL_HOMEOSTASIS	0.322674	0.316203	0.314804
GO_REGULATION_OF_BLOOD_PRESSURE	0.0337852	0.0368987	0.0437873
GO_REGULATION_OF_MORPHOGENESIS_OF_A_BRANCHING_STRUCTURE	-0.0266305	-0.0126091	-0.00837951
GO_RESPONSE_TO_ELECTRICAL_STIMULUS	0.0514671	0.0850713	0.0740281
GO_NEGATIVE_REGULATION_OF_TELOMERE_MAINTENANCE_VIA_TELOMERASE	0.282879	0.287835	0.281827
GO_REGULATION_OF_T_CELL_CHEMOTAXIS	0.15931	0.122519	0.152842
GO_REGULATION_OF_ERBB_SIGNALING_PATHWAY	0.22305	0.232288	0.232285
GO_VENTRICULAR_SEPTUM_MORPHOGENESIS	-0.00880513	0.029532	0.0444563
GO_POSITIVE_REGULATION_OF_ENDOTHELIAL_CELL_CHEMOTAXIS	0.0552161	0.0505521	0.0446907
GO_POSITIVE_REGULATION_OF_ENDOTHELIAL_CELL_DIFFERENTIATION	0.18157	0.187159	0.177018
GO_NEGATIVE_REGULATION_OF_SMOOTH_MUSCLE_CELL_PROLIFERATION	0.12626	0.124723	0.131245
GO_TOLERANCE_INDUCTION	0.261046	0.267863	0.261808
GO_SYNAPSE_ORGANIZATION	0.0336173	0.0368965	0.042796
GO_METANEPHROS_DEVELOPMENT	-0.0405789	-0.0476495	-0.0317967
GO_REGULATION_OF_MICROTUBULE_BASED_PROCESS	0.192337	0.190983	0.192862
GO_NEGATIVE_REGULATION_OF_TRANSPORTER_ACTIVITY	0.0967785	0.0967638	0.0916809
GO_ENDOSOME_ORGANIZATION	0.291506	0.292099	0.29517
GO_REGULATION_OF_WOUND_HEALING	0.118599	0.117572	0.118392
GO_POSITIVE_REGULATION_OF_SKELETAL_MUSCLE_TISSUE_DEVELOPMENT	0.0214107	0.0321501	0.00505322
GO_MYELOID_LEUKOCYTE_MIGRATION	0.153548	0.152206	0.160964
GO_COLLAGEN_FIBRIL_ORGANIZATION	0.00311416	0.00933975	0.0231263
GO_POSITIVE_REGULATION_OF_NEURON_DEATH	0.248621	0.253764	0.251401
GO_RESPONSE_TO_ESTRADIOL	0.0878606	0.0861273	0.0922046
GO_CORONARY_VASCULATURE_DEVELOPMENT	0.119717	0.0989796	0.105353
GO_CARTILAGE_DEVELOPMENT	0.0160121	0.0234667	0.0169406
GO_NEURON_PROJECTION_EXTENSION	0.115635	0.117964	0.122779
GO_REGULATION_OF_CARDIAC_MUSCLE_TISSUE_DEVELOPMENT	0.0917316	0.0885748	0.0932152
GO_PYRIMIDINE_NUCLEOTIDE_BIOSYNTHETIC_PROCESS	0.166719	0.172741	0.169784
GO_RESPONSE_TO_MUSCLE_STRETCH	0.198214	0.21673	0.215907
GO_NEGATIVE_REGULATION_OF_OLIGODENDROCYTE_DIFFERENTIATION	0.0729439	0.0860942	0.0861356
GO_REGULATION_OF_PHOSPHATIDYLINOSITOL_3_KINASE_SIGNALING	0.166125	0.160691	0.163646
GO_RESPONSE_TO_COLD	0.193157	0.190207	0.196131
GO_NEGATIVE_REGULATION_OF_SODIUM_ION_TRANSPORT	0.0586894	0.0606185	0.0517493
GO_REGULATION_OF_TRIGLYCERIDE_METABOLIC_PROCESS	0.135147	0.142754	0.142756
GO_NEGATIVE_REGULATION_OF_GLYCOPROTEIN_BIOSYNTHETIC_PROCESS	0.273689	0.276041	0.25676
GO_RESPONSE_TO_COCAINE	0.0343369	0.0459995	0.033177
GO_CELL_CHEMOTAXIS	0.148924	0.144735	0.149198
GO_NEGATIVE_REGULATION_OF_INTRINSIC_APOPTOTIC_SIGNALING_PATHWAY_BY_P53_CLASS_MEDIATOR	0.277763	0.264908	0.274899
GO_RIBONUCLEOTIDE_CATABOLIC_PROCESS	0.0940271	0.0988624	0.108868
GO_POSITIVE_REGULATION_OF_MITOTIC_SISTER_CHROMATID_SEPARATION	0.198435	0.17272	0.179645
GO_DNA_TEMPLATED_TRANSCRIPTION_TERMINATION	0.262093	0.253537	0.257573
GO_NEGATIVE_REGULATION_OF_INTERLEUKIN_1_PRODUCTION	0.169547	0.207453	0.197253
GO_POSITIVE_REGULATION_OF_CATION_CHANNEL_ACTIVITY	0.0373399	0.043497	0.0448389
GO_REGULATION_OF_PROSTAGLANDIN_SECRETION	0.0720942	0.0903596	0.126378
GO_REGULATION_OF_PODOSOME_ASSEMBLY	0.28932	0.290821	0.288375
GO_CARDIAC_LEFT_VENTRICLE_MORPHOGENESIS	0.0412937	0.0607659	0.0722127
GO_NEGATIVE_REGULATION_OF_STRIATED_MUSCLE_CELL_DIFFERENTIATION	0.131714	0.138521	0.130272
GO_RESPONSE_TO_AMINE	0.0525136	0.0535523	0.0522098
GO_REGULATION_OF_ORGANIC_ACID_TRANSPORT	0.0701772	0.0714077	0.0869613
GO_REGULATION_OF_DNA_DEPENDENT_DNA_REPLICATION	0.15379	0.169739	0.158242
GO_PROTEIN_HOMOTETRAMERIZATION	0.159133	0.153801	0.156483
GO_HEART_TRABECULA_MORPHOGENESIS	0.113271	0.104694	0.106329
GO_RESPIRATORY_CHAIN_COMPLEX_IV_ASSEMBLY	0.252604	0.232907	0.24264
GO_VESICLE_LOCALIZATION	0.245436	0.247603	0.250712
GO_POSITIVE_REGULATION_OF_LEUKOCYTE_APOPTOTIC_PROCESS	0.22456	0.227277	0.230626
GO_POSITIVE_REGULATION_OF_CELL_FATE_COMMITMENT	-0.0447411	-0.0435637	-0.0344139
GO_FOREBRAIN_MORPHOGENESIS	-0.136426	-0.0718377	-0.0501412
GO_TELOMERE_CAPPING	0.257469	0.254049	0.258761
GO_PROSTATE_GLAND_MORPHOGENESIS	-0.0462182	-0.0509241	-0.0250429
GO_NEGATIVE_REGULATION_OF_AXON_EXTENSION	0.00641249	0.0251415	0.0238003
GO_POSITIVE_REGULATION_OF_TYPE_I_INTERFERON_PRODUCTION	0.320655	0.323122	0.328891
GO_REGULATION_OF_STRESS_ACTIVATED_PROTEIN_KINASE_SIGNALING_CASCADE	0.191257	0.19084	0.195232
GO_MYELOID_CELL_DEVELOPMENT	0.314841	0.313449	0.308341
GO_NEGATIVE_REGULATION_OF_KINASE_ACTIVITY	0.214738	0.219506	0.224684
GO_REGULATION_OF_MITOCHONDRIAL_MEMBRANE_PERMEABILITY_INVOLVED_IN_APOPTOTIC_PROCESS	0.254554	0.250185	0.242479
GO_REGULATION_OF_HISTONE_DEACETYLATION	0.281742	0.277005	0.271584
GO_REGULATION_OF_PHOSPHATASE_ACTIVITY	0.201545	0.202154	0.199976
GO_NEUROTRANSMITTER_UPTAKE	0.00223027	0.00370775	0.00592688
GO_MICROTUBULE_ANCHORING	0.223371	0.225165	0.224724
GO_REGULATION_OF_MRNA_CATABOLIC_PROCESS	0.321788	0.31985	0.321763
GO_INTERMEDIATE_FILAMENT_ORGANIZATION	-0.00135414	-0.0520103	-0.0235109
GO_NEGATIVE_REGULATION_OF_CELL_DIVISION	-0.0150109	0.0113015	0.0141941
GO_CELLULAR_RESPONSE_TO_UV	0.264935	0.260537	0.258459
GO_REGULATION_OF_NUCLEAR_DIVISION	0.15879	0.161202	0.165237
GO_RESPONSE_TO_ACID_CHEMICAL	0.121821	0.121198	0.126579
GO_RESPONSE_TO_PROSTAGLANDIN_E	0.121073	0.0815937	0.136522
GO_POSITIVE_REGULATION_OF_EPITHELIAL_TO_MESENCHYMAL_TRANSITION	0.140433	0.154867	0.167314
GO_RESPONSE_TO_STEROID_HORMONE	0.139365	0.135893	0.14122
GO_POSITIVE_REGULATION_OF_RNA_SPLICING	0.318513	0.312807	0.316593
GO_RESPONSE_TO_IMMOBILIZATION_STRESS	0.018768	0.0482706	0.0164048
GO_RESPONSE_TO_INTERLEUKIN_4	0.324908	0.3145	0.324912
GO_POSITIVE_REGULATION_OF_KERATINOCYTE_DIFFERENTIATION	0.102063	0.132206	0.134721
GO_CARDIAC_CHAMBER_MORPHOGENESIS	-0.00594191	-0.000952122	0.0269345
GO_REGULATION_OF_CARTILAGE_DEVELOPMENT	0.0359377	0.0413249	0.0356375
GO_POSITIVE_REGULATION_OF_INTERLEUKIN_8_PRODUCTION	0.258392	0.25693	0.26993
GO_REGULATION_OF_DEFENSE_RESPONSE_TO_VIRUS	0.27852	0.29263	0.291746
GO_RESPONSE_TO_PEPTIDE	0.183832	0.184176	0.18366
GO_DNA_DEPENDENT_DNA_REPLICATION	0.169126	0.175122	0.167856
GO_REGULATION_OF_SKELETAL_MUSCLE_CELL_DIFFERENTIATION	0.0888732	0.0855472	0.0722168
GO_POSITIVE_REGULATION_OF_CELLULAR_PROTEIN_CATABOLIC_PROCESS	0.237056	0.237631	0.235933
GO_STEROL_HOMEOSTASIS	0.078221	0.0828207	0.0849562
GO_EMBRYONIC_AXIS_SPECIFICATION	-0.0527326	-0.0459456	-0.0512406
GO_REGULATION_OF_LEUKOCYTE_APOPTOTIC_PROCESS	0.257136	0.258896	0.262632
GO_LIPOPROTEIN_METABOLIC_PROCESS	0.183082	0.190323	0.188029
GO_DISRUPTION_OF_CELLS_OF_OTHER_ORGANISM_INVOLVED_IN_SYMBIOTIC_INTERACTION	0.18612	0.201357	0.188217
GO_IRON_COORDINATION_ENTITY_TRANSPORT	0.146626	0.126287	0.142896
GO_PHOSPHATIDYLCHOLINE_BIOSYNTHETIC_PROCESS	0.169539	0.182649	0.179494
GO_REGULATION_OF_COAGULATION	0.109028	0.10484	0.111971
GO_MEMBRANE_BIOGENESIS	0.0942291	0.103193	0.119053
GO_REGULATION_OF_EPIDERMIS_DEVELOPMENT	0.0527825	0.0554186	0.0634499
GO_FORMATION_OF_PRIMARY_GERM_LAYER	0.0262171	0.0441164	0.045873
GO_NEGATIVE_REGULATION_OF_MUSCLE_CELL_DIFFERENTIATION	0.165197	0.168081	0.164022
GO_ENERGY_RESERVE_METABOLIC_PROCESS	0.127305	0.125693	0.128557
GO_GLYCOLIPID_BIOSYNTHETIC_PROCESS	0.127001	0.139405	0.13985
GO_REGULATION_OF_ACTIN_NUCLEATION	0.223712	0.207967	0.208063
GO_REGULATION_OF_DENDRITIC_CELL_DIFFERENTIATION	0.351492	0.359522	0.362493
GO_EPITHELIAL_CELL_DEVELOPMENT	0.119349	0.119718	0.121688
GO_NEGATIVE_REGULATION_OF_LIPID_METABOLIC_PROCESS	0.132529	0.130461	0.135864
GO_PROTEIN_LOCALIZATION_TO_KINETOCHORE	0.144825	0.136873	0.158515
GO_NEGATIVE_REGULATION_OF_FAT_CELL_DIFFERENTIATION	0.145808	0.140343	0.156748
GO_PHOTOPERIODISM	0.19619	0.185053	0.18513
GO_ALPHA_AMINO_ACID_BIOSYNTHETIC_PROCESS	0.142953	0.146487	0.154716
GO_MESENCHYMAL_TO_EPITHELIAL_TRANSITION	-0.0652172	-0.0337045	-0.0570495
GO_ESTABLISHMENT_OF_ENDOTHELIAL_INTESTINAL_BARRIER	0.169801	0.181779	0.184671
GO_SALIVARY_GLAND_DEVELOPMENT	0.0536482	0.0405636	0.0558405
GO_CELL_CYCLE_DNA_REPLICATION	0.162326	0.165962	0.162365
GO_CHROMOSOME_CONDENSATION	0.155008	0.153295	0.164097
GO_REGULATION_OF_MONOOXYGENASE_ACTIVITY	0.162312	0.162178	0.167009
GO_SENSORY_PERCEPTION_OF_MECHANICAL_STIMULUS	-0.00296213	-0.00605936	-0.00294398
GO_ESTABLISHMENT_OF_EPITHELIAL_CELL_POLARITY	0.169336	0.154775	0.169439
GO_TOLL_LIKE_RECEPTOR_9_SIGNALING_PATHWAY	0.248058	0.246467	0.260561
GO_EMBRYONIC_DIGIT_MORPHOGENESIS	0.00568521	0.0209051	0.028202
GO_T_CELL_ACTIVATION_INVOLVED_IN_IMMUNE_RESPONSE	0.21894	0.223121	0.22785
GO_NEGATIVE_REGULATION_OF_LEUKOCYTE_PROLIFERATION	0.143937	0.144951	0.155668
GO_NEGATIVE_REGULATION_OF_GLIOGENESIS	0.0402221	0.0668607	0.0682133
GO_REGULATION_OF_ANTIGEN_PROCESSING_AND_PRESENTATION_OF_PEPTIDE_ANTIGEN	0.198077	0.226822	0.226512
GO_REGULATION_OF_NEURONAL_SYNAPTIC_PLASTICITY	0.00779919	0.027551	0.0212564
GO_REGULATION_OF_PHOSPHOLIPASE_C_ACTIVITY	0.0750381	0.0745137	0.0725047
GO_REGULATION_OF_DEVELOPMENTAL_GROWTH	0.0876992	0.0853351	0.093025
GO_MEMBRANE_DISASSEMBLY	0.258716	0.262569	0.259229
GO_REGULATION_OF_SYNAPTIC_TRANSMISSION_GLUTAMATERGIC	-0.0464053	-0.0441625	-0.0506658
GO_ACTIVATION_OF_PHOSPHOLIPASE_C_ACTIVITY	0.0799721	0.0757208	0.0737796
GO_CELLULAR_RESPONSE_TO_EXTERNAL_STIMULUS	0.201276	0.204646	0.205223
GO_NADP_METABOLIC_PROCESS	0.227189	0.201754	0.20914
GO_POSITIVE_REGULATION_OF_MRNA_PROCESSING	0.289388	0.281939	0.292343
GO_EPITHELIAL_TUBE_BRANCHING_INVOLVED_IN_LUNG_MORPHOGENESIS	-0.0517124	-0.0544986	-0.0295209
GO_DETECTION_OF_MECHANICAL_STIMULUS_INVOLVED_IN_SENSORY_PERCEPTION	-0.0839125	-0.0518054	-0.0879721
GO_REGULATION_OF_CELL_CELL_ADHESION_MEDIATED_BY_CADHERIN	0.0517534	0.0543174	0.111256
GO_METANEPHRIC_EPITHELIUM_DEVELOPMENT	-0.122282	-0.108526	-0.0938419
GO_REGULATION_OF_SMOOTH_MUSCLE_CELL_DIFFERENTIATION	0.194838	0.18814	0.181975
GO_FATTY_ACID_BETA_OXIDATION	0.208479	0.209517	0.205909
GO_RESPONSE_TO_FLUID_SHEAR_STRESS	0.18588	0.178669	0.189493
GO_NEGATIVE_REGULATION_OF_MUSCLE_CONTRACTION	0.194632	0.186596	0.175774
GO_TRANSITION_METAL_ION_TRANSPORT	0.165494	0.156865	0.160594
GO_POSITIVE_REGULATION_OF_MUSCLE_CELL_DIFFERENTIATION	0.120546	0.123777	0.109414
GO_REGULATION_OF_ADAPTIVE_IMMUNE_RESPONSE	0.248024	0.246153	0.254641
GO_PHOSPHATIDYLINOSITOL_BIOSYNTHETIC_PROCESS	0.225436	0.235603	0.230391
GO_POSITIVE_REGULATION_OF_LIPID_KINASE_ACTIVITY	0.142257	0.145111	0.145319
GO_RESPONSE_TO_CORTICOSTEROID	0.0859989	0.0824181	0.0882033
GO_POSITIVE_REGULATION_OF_LEUKOCYTE_DEGRANULATION	0.319411	0.310048	0.338611
GO_SODIUM_ION_TRANSMEMBRANE_TRANSPORT	0.0154598	0.016171	0.0113122
GO_NEGATIVE_REGULATION_OF_BLOOD_VESSEL_ENDOTHELIAL_CELL_MIGRATION	0.127619	0.139523	0.130829
GO_GLUCOCORTICOID_METABOLIC_PROCESS	0.0226062	0.0118349	-0.00297027
GO_PROTEIN_MATURATION	0.161311	0.157324	0.161887
GO_SKELETAL_MUSCLE_ADAPTATION	-0.0660965	-0.0325564	-0.0269807
GO_PROTEIN_N_LINKED_GLYCOSYLATION	0.221356	0.211949	0.229866
GO_ANAPHASE_PROMOTING_COMPLEX_DEPENDENT_CATABOLIC_PROCESS	0.299256	0.301225	0.302543
GO_HINDLIMB_MORPHOGENESIS	-0.0684921	-0.0631727	-0.0568163
GO_LOOP_OF_HENLE_DEVELOPMENT	-0.114885	-0.131126	-0.117319
GO_VESICLE_ORGANIZATION	0.253083	0.251286	0.256138
GO_KERATINOCYTE_PROLIFERATION	-0.00805868	-0.035463	0.000816774
GO_MACROPHAGE_ACTIVATION_INVOLVED_IN_IMMUNE_RESPONSE	0.218552	0.245116	0.244662
GO_POSITIVE_REGULATION_OF_BINDING	0.209743	0.209931	0.21459
GO_SMOOTH_MUSCLE_CELL_DIFFERENTIATION	0.127563	0.113782	0.117252
GO_MALE_GENITALIA_DEVELOPMENT	-0.114479	-0.109299	-0.116156
GO_ENDOCARDIAL_CUSHION_DEVELOPMENT	-0.0713481	-0.0354004	-0.0201587
GO_NEGATIVE_REGULATION_OF_ERBB_SIGNALING_PATHWAY	0.219183	0.227657	0.224529
GO_RESPONSE_TO_DIETARY_EXCESS	-0.0124373	-0.0170421	-0.0310256
GO_REGULATION_OF_MEIOTIC_NUCLEAR_DIVISION	-0.0794204	-0.0646379	-0.0256543
GO_BRANCH_ELONGATION_OF_AN_EPITHELIUM	-0.17527	-0.223031	-0.122099
GO_POSITIVE_REGULATION_OF_CELLULAR_AMIDE_METABOLIC_PROCESS	0.27814	0.27507	0.279311
GO_POSITIVE_REGULATION_OF_VACUOLE_ORGANIZATION	0.384132	0.381686	0.384168
GO_NEGATIVE_REGULATION_OF_PLATELET_ACTIVATION	0.103345	0.120774	0.0965185
GO_GLUTAMINE_FAMILY_AMINO_ACID_CATABOLIC_PROCESS	0.12221	0.140898	0.131617
GO_EMBRYONIC_SKELETAL_SYSTEM_DEVELOPMENT	-0.00545392	-0.00747748	-0.0058706
GO_NEURON_MATURATION	0.0421702	0.0592279	0.0432148
GO_THYMIC_T_CELL_SELECTION	0.295711	0.277313	0.275154
GO_CELLULAR_RESPONSE_TO_BIOTIC_STIMULUS	0.224019	0.226755	0.228987
GO_COENZYME_A_METABOLIC_PROCESS	0.222779	0.211488	0.193634
GO_PROTEIN_LOCALIZATION_TO_CILIUM	0.131315	0.134758	0.139887
GO_RNA_STABILIZATION	0.255723	0.258284	0.266667
GO_REGULATION_OF_CELL_MORPHOGENESIS_INVOLVED_IN_DIFFERENTIATION	0.120948	0.11673	0.122782
GO_REGULATION_OF_PROTEIN_HOMODIMERIZATION_ACTIVITY	0.285563	0.269212	0.288895
GO_REGULATION_OF_HETEROTYPIC_CELL_CELL_ADHESION	0.201591	0.188283	0.205654
GO_POSITIVE_REGULATION_OF_REACTIVE_OXYGEN_SPECIES_BIOSYNTHETIC_PROCESS	0.256746	0.261038	0.256916
GO_ALPHA_AMINO_ACID_METABOLIC_PROCESS	0.0899322	0.0890237	0.095757
GO_MITOCHONDRIAL_DNA_METABOLIC_PROCESS	0.183712	0.193867	0.192289
GO_ADULT_BEHAVIOR	-0.0153999	-0.00418804	-0.00274862
GO_RETINAL_GANGLION_CELL_AXON_GUIDANCE	-0.047834	-0.0440822	-0.0180793
GO_SPINDLE_LOCALIZATION	0.195408	0.184407	0.199517
GO_HYDROGEN_PEROXIDE_CATABOLIC_PROCESS	0.202244	0.227487	0.217412
GO_POSITIVE_REGULATION_OF_CYTOKINE_PRODUCTION_INVOLVED_IN_IMMUNE_RESPONSE	0.250898	0.246502	0.27075
GO_REGULATION_OF_PROTEIN_SUMOYLATION	0.228595	0.227707	0.225324
GO_RESPONSE_TO_ENDOPLASMIC_RETICULUM_STRESS	0.259447	0.262661	0.26378
GO_CELLULAR_RESPONSE_TO_LIGHT_STIMULUS	0.171387	0.168861	0.162139
GO_POSITIVE_REGULATION_BY_HOST_OF_VIRAL_TRANSCRIPTION	0.329918	0.337373	0.327138
GO_NEGATIVE_REGULATION_OF_STEM_CELL_DIFFERENTIATION	0.232144	0.235522	0.25459
GO_NEGATIVE_REGULATION_OF_PRODUCTION_OF_MOLECULAR_MEDIATOR_OF_IMMUNE_RESPONSE	0.169792	0.178517	0.197654
GO_SPHINGOLIPID_MEDIATED_SIGNALING_PATHWAY	0.195713	0.197594	0.195945
GO_SYNAPTIC_VESICLE_CYTOSKELETAL_TRANSPORT	0.268318	0.270233	0.258053
GO_LUNG_CELL_DIFFERENTIATION	0.0196386	0.0252199	0.046481
GO_PLATELET_ACTIVATION	0.236123	0.238374	0.236618
GO_NUCLEOTIDE_BINDING_DOMAIN_LEUCINE_RICH_REPEAT_CONTAINING_RECEPTOR_SIGNALING_PATHWAY	0.355449	0.363448	0.364502
GO_TRANSCRIPTION_COUPLED_NUCLEOTIDE_EXCISION_REPAIR	0.282823	0.281801	0.280244
GO_MEMBRANE_DEPOLARIZATION_DURING_ACTION_POTENTIAL	-0.0233635	-0.0536352	-0.0571732
GO_MATURATION_OF_SSU_RRNA	0.292388	0.2933	0.291322
GO_NON_CANONICAL_WNT_SIGNALING_PATHWAY	0.216599	0.214819	0.217233
GO_RENAL_SYSTEM_PROCESS_INVOLVED_IN_REGULATION_OF_BLOOD_VOLUME	-0.00537135	0.00971287	0.0195656
GO_NEGATIVE_REGULATION_OF_LEUKOCYTE_MEDIATED_IMMUNITY	0.251296	0.243682	0.260513
GO_POSITIVE_REGULATION_OF_CREB_TRANSCRIPTION_FACTOR_ACTIVITY	0.0585731	0.058597	0.0375953
GO_NEGATIVE_REGULATION_OF_CELL_GROWTH	0.115221	0.120565	0.11824
GO_MODIFIED_AMINO_ACID_TRANSPORT	0.0975268	0.106122	0.101219
GO_CGMP_BIOSYNTHETIC_PROCESS	-0.187228	-0.209532	-0.206715
GO_ALTERNATIVE_MRNA_SPLICING_VIA_SPLICEOSOME	0.30383	0.29587	0.299823
GO_ASSOCIATIVE_LEARNING	0.0768244	0.0754523	0.0846538
GO_SNORNA_METABOLIC_PROCESS	0.216427	0.22312	0.216891
GO_NEGATIVE_REGULATION_OF_CELLULAR_CATABOLIC_PROCESS	0.247247	0.245962	0.250595
GO_REGULATION_OF_RESPONSE_TO_EXTRACELLULAR_STIMULUS	0.0553809	0.0421604	0.0499422
GO_COFACTOR_TRANSPORT	0.12293	0.105813	0.115101
GO_POSITIVE_REGULATION_OF_FAT_CELL_DIFFERENTIATION	0.0984599	0.0944055	0.106889
GO_NEGATIVE_REGULATION_OF_PROTEIN_POLYMERIZATION	0.203065	0.19582	0.187133
GO_EXOGENOUS_DRUG_CATABOLIC_PROCESS	-0.140274	-0.119479	-0.142944
GO_NEGATIVE_REGULATION_OF_REACTIVE_OXYGEN_SPECIES_METABOLIC_PROCESS	0.191023	0.19921	0.19456
GO_REGULATION_OF_PROTEIN_DEACETYLATION	0.239578	0.241681	0.240674
GO_OTIC_VESICLE_DEVELOPMENT	-0.0864553	-0.0779148	-0.111
GO_POSITIVE_REGULATION_OF_DNA_TEMPLATED_TRANSCRIPTION_INITIATION	0.236738	0.246941	0.243987
GO_NEURON_PROJECTION_EXTENSION_INVOLVED_IN_NEURON_PROJECTION_GUIDANCE	-0.044366	-0.00988101	0.00111931
GO_PHOSPHOLIPID_DEPHOSPHORYLATION	0.256807	0.252719	0.240485
GO_NEGATIVE_REGULATION_OF_DNA_REPAIR	0.225491	0.248877	0.234661
GO_INSULIN_SECRETION	0.107113	0.106962	0.108453
GO_POSITIVE_REGULATION_OF_FIBROBLAST_PROLIFERATION	0.130211	0.130816	0.140883
GO_PREASSEMBLY_OF_GPI_ANCHOR_IN_ER_MEMBRANE	0.173311	0.184157	0.187347
GO_NECROTIC_CELL_DEATH	0.288641	0.290991	0.293633
GO_REGULATION_OF_MAST_CELL_ACTIVATION_INVOLVED_IN_IMMUNE_RESPONSE	0.2826	0.280609	0.298678
GO_POSITIVE_REGULATION_OF_CELLULAR_AMINE_METABOLIC_PROCESS	0.163663	0.143562	0.200371
GO_POSITIVE_REGULATION_OF_INTRACELLULAR_PROTEIN_TRANSPORT	0.282581	0.284915	0.276077
GO_REGULATION_BY_VIRUS_OF_VIRAL_PROTEIN_LEVELS_IN_HOST_CELL	0.404091	0.41591	0.405639
GO_CHROMOSOME_LOCALIZATION	0.204027	0.210351	0.205797
GO_REGULATION_OF_RESPIRATORY_SYSTEM_PROCESS	0.0444927	0.0707935	0.0512761
GO_POSITIVE_REGULATION_OF_ADENYLATE_CYCLASE_ACTIVITY	0.157334	0.180895	0.159348
GO_POSITIVE_REGULATION_OF_NEURON_DIFFERENTIATION	0.101528	0.103182	0.10499
GO_EMBRYONIC_SKELETAL_SYSTEM_MORPHOGENESIS	1.33361e-05	0.000523566	0.00262761
GO_ACTIVATION_OF_GTPASE_ACTIVITY	0.191037	0.202847	0.193946
GO_INOSITOL_PHOSPHATE_METABOLIC_PROCESS	0.148716	0.161772	0.156415
GO_T_CELL_HOMEOSTASIS	0.264571	0.271127	0.266912
GO_HISTONE_METHYLATION	0.248169	0.244496	0.245739
GO_CELLULAR_RESPONSE_TO_FLUID_SHEAR_STRESS	0.207153	0.220394	0.228192
GO_POSITIVE_REGULATION_OF_TRANSPORTER_ACTIVITY	0.0861268	0.0885006	0.0956552
GO_ALPHA_BETA_T_CELL_DIFFERENTIATION	0.268503	0.262689	0.270221
GO_ESTABLISHMENT_OF_PROTEIN_LOCALIZATION_TO_CHROMOSOME	0.281138	0.281924	0.285995
GO_PEPTIDE_CROSS_LINKING	0.0335794	0.00430688	0.0278873
GO_PEPTIDYL_SERINE_MODIFICATION	0.180325	0.1807	0.183023
GO_CELLULAR_RESPONSE_TO_EXTRACELLULAR_STIMULUS	0.199776	0.203341	0.203403
GO_ROUNDABOUT_SIGNALING_PATHWAY	0.0223355	0.0242096	0.0763315
GO_NEGATIVE_REGULATION_OF_RESPONSE_TO_DNA_DAMAGE_STIMULUS	0.235785	0.244978	0.240524
GO_GLUTAMATE_METABOLIC_PROCESS	0.0684862	0.0525391	0.0872441
GO_SPHINGOMYELIN_METABOLIC_PROCESS	0.214473	0.212887	0.228008
GO_TRNA_METABOLIC_PROCESS	0.194537	0.188439	0.194831
GO_NEGATIVE_REGULATION_OF_ATPASE_ACTIVITY	0.154341	0.155429	0.185083
GO_REGULATION_OF_DENDRITE_MORPHOGENESIS	0.140994	0.132314	0.14013
GO_CELLULAR_RESPONSE_TO_LITHIUM_ION	0.126193	0.145465	0.122674
GO_MAMMARY_GLAND_EPITHELIUM_DEVELOPMENT	0.0947119	0.0848421	0.106599
GO_CELLULAR_RESPONSE_TO_PROSTAGLANDIN_STIMULUS	0.0778188	0.0331178	0.0903301
GO_NEGATIVE_REGULATION_OF_VIRAL_PROCESS	0.285865	0.291721	0.289043
GO_ERYTHROCYTE_HOMEOSTASIS	0.325382	0.319699	0.316341
GO_RESPONSE_TO_HEAT	0.225584	0.222201	0.223307
GO_NOTCH_RECEPTOR_PROCESSING	0.308028	0.29718	0.313902
GO_CELLULAR_RESPONSE_TO_CADMIUM_ION	0.184063	0.186746	0.178425
GO_SUCKLING_BEHAVIOR	0.0833139	0.105807	0.125654
GO_POSITIVE_REGULATION_OF_KIDNEY_DEVELOPMENT	-0.0584587	-0.0350126	-0.0418382
GO_I_KAPPAB_KINASE_NF_KAPPAB_SIGNALING	0.271832	0.274682	0.277839
GO_REGULATION_OF_NON_CANONICAL_WNT_SIGNALING_PATHWAY	0.0618922	0.0511825	0.0781331
GO_NEGATIVE_REGULATION_OF_DNA_RECOMBINATION	0.176668	0.19719	0.179945
GO_POSITIVE_REGULATION_OF_LYMPHOCYTE_MIGRATION	0.233641	0.204226	0.228325
GO_NEGATIVE_REGULATION_OF_CELLULAR_RESPONSE_TO_INSULIN_STIMULUS	0.213818	0.203552	0.222181
GO_POSITIVE_REGULATION_OF_CELLULAR_EXTRAVASATION	0.200178	0.206691	0.214204
GO_MYELOID_LEUKOCYTE_DIFFERENTIATION	0.221738	0.221651	0.224853
GO_PEROXISOME_ORGANIZATION	0.193407	0.175133	0.190227
GO_DNA_STRAND_ELONGATION_INVOLVED_IN_DNA_REPLICATION	0.13217	0.127943	0.143277
GO_CELLULAR_MODIFIED_AMINO_ACID_CATABOLIC_PROCESS	0.0157667	0.0165589	0.0410014
GO_POLYOL_METABOLIC_PROCESS	0.144127	0.155075	0.154333
GO_POSITIVE_REGULATION_OF_TRANSCRIPTION_INITIATION_FROM_RNA_POLYMERASE_II_PROMOTER	0.242914	0.245953	0.258121
GO_APICAL_JUNCTION_ASSEMBLY	0.164052	0.169952	0.165382
GO_LYMPHOCYTE_HOMEOSTASIS	0.288901	0.290333	0.289448
GO_SERTOLI_CELL_DEVELOPMENT	0.142997	0.165187	0.133319
GO_NEGATIVE_REGULATION_OF_RNA_SPLICING	0.379203	0.37837	0.383624
GO_ENDOSOME_TO_LYSOSOME_TRANSPORT	0.307432	0.313792	0.306887
GO_RESPONSE_TO_ANGIOTENSIN	0.232944	0.237979	0.230282
GO_DENDRITIC_SPINE_DEVELOPMENT	0.172423	0.168618	0.169867
GO_REGULATION_OF_PROTEIN_OLIGOMERIZATION	0.249986	0.267443	0.252481
GO_SERINE_FAMILY_AMINO_ACID_BIOSYNTHETIC_PROCESS	0.162512	0.155472	0.170792
GO_CEREBELLAR_PURKINJE_CELL_LAYER_FORMATION	0.132049	0.159951	0.133567
GO_CELLULAR_RESPONSE_TO_CARBOHYDRATE_STIMULUS	0.157803	0.16298	0.157706
GO_INOSITOL_PHOSPHATE_CATABOLIC_PROCESS	0.201869	0.2173	0.210436
GO_C21_STEROID_HORMONE_METABOLIC_PROCESS	0.0726462	0.0720772	0.0696648
GO_NEGATIVE_REGULATION_OF_GLIAL_CELL_DIFFERENTIATION	-0.0201896	0.0113166	0.012323
GO_POSITIVE_REGULATION_OF_SYNAPSE_ASSEMBLY	-0.0868768	-0.0737812	-0.0802209
GO_TRANSMISSION_OF_NERVE_IMPULSE	-0.0493484	-0.0458293	-0.0644237
GO_POSITIVE_REGULATION_OF_VASCULATURE_DEVELOPMENT	0.146635	0.146339	0.147013
GO_POSITIVE_REGULATION_OF_EPIDERMAL_CELL_DIFFERENTIATION	0.0270705	0.0397765	0.02833
GO_MEMBRANE_FUSION	0.209276	0.202432	0.209057
GO_POSITIVE_REGULATION_OF_TOR_SIGNALING	0.21446	0.226916	0.219154
GO_POSITIVE_REGULATION_OF_GLIAL_CELL_DIFFERENTIATION	0.0872512	0.0874351	0.0993191
GO_MALE_SEX_DETERMINATION	-0.0523016	-0.0718522	-0.0713368
GO_TYPE_B_PANCREATIC_CELL_DEVELOPMENT	0.0952844	0.0997003	0.110876
GO_REGULATION_OF_SUPEROXIDE_ANION_GENERATION	0.315018	0.321479	0.316085
GO_ANTIGEN_RECEPTOR_MEDIATED_SIGNALING_PATHWAY	0.320567	0.316785	0.319415
GO_POSITIVE_REGULATION_OF_MITOTIC_CELL_CYCLE	0.18924	0.185166	0.183756
GO_LYMPHOCYTE_COSTIMULATION	0.265453	0.252516	0.258054
GO_REGULATION_OF_SERINE_TYPE_PEPTIDASE_ACTIVITY	-0.137119	-0.189892	-0.137347
GO_NEGATIVE_REGULATION_OF_STEROID_METABOLIC_PROCESS	0.0190867	0.000507467	0.0475803
GO_COFACTOR_METABOLIC_PROCESS	0.159263	0.164714	0.162284
GO_BARBED_END_ACTIN_FILAMENT_CAPPING	0.330982	0.33586	0.328926
GO_CELL_MIGRATION_INVOLVED_IN_SPROUTING_ANGIOGENESIS	0.103962	0.108563	0.11573
GO_NEGATIVE_REGULATION_OF_INTRACELLULAR_ESTROGEN_RECEPTOR_SIGNALING_PATHWAY	0.192173	0.1876	0.193092
GO_REGULATION_OF_TYPE_2_IMMUNE_RESPONSE	0.269359	0.249594	0.277538
GO_3_UTR_MEDIATED_MRNA_STABILIZATION	0.239359	0.240786	0.241137
GO_DRUG_CATABOLIC_PROCESS	0.0646114	0.0734082	0.0719948
GO_POSITIVE_REGULATION_OF_RHO_PROTEIN_SIGNAL_TRANSDUCTION	0.122764	0.11967	0.108282
GO_PRIMITIVE_STREAK_FORMATION	-0.0603126	-0.0661128	-0.00658213
GO_RESPONSE_TO_PHENYLPROPANOID	-0.0669583	-0.0761746	-0.0760611
GO_REGULATION_OF_EPITHELIAL_CELL_MIGRATION	0.156858	0.15922	0.166856
GO_POSITIVE_REGULATION_OF_NOTCH_SIGNALING_PATHWAY	0.175907	0.168797	0.167816
GO_CELLULAR_IRON_ION_HOMEOSTASIS	0.241355	0.244774	0.243478
GO_CONTRACTILE_ACTIN_FILAMENT_BUNDLE_ASSEMBLY	0.195836	0.18963	0.201106
GO_MACROMOLECULE_DEACYLATION	0.261147	0.266277	0.262243
GO_TRANSLATIONAL_INITIATION	0.392431	0.383642	0.388858
GO_ACTIVATION_OF_NF_KAPPAB_INDUCING_KINASE_ACTIVITY	0.152085	0.130492	0.156426
GO_SYNAPTIC_TRANSMISSION_CHOLINERGIC	-0.0938615	-0.0880681	-0.11148
GO_NEGATIVE_REGULATION_OF_CYTOKINE_PRODUCTION_INVOLVED_IN_IMMUNE_RESPONSE	0.179273	0.179945	0.207901
GO_REGULATION_OF_TOLL_LIKE_RECEPTOR_4_SIGNALING_PATHWAY	0.210869	0.210067	0.209542
GO_POSITIVE_REGULATION_OF_CELLULAR_PROTEIN_LOCALIZATION	0.259498	0.258632	0.253392
GO_PLASMA_MEMBRANE_ORGANIZATION	0.157821	0.166205	0.173639
GO_REGULATION_OF_NEUROTRANSMITTER_SECRETION	0.0465387	0.0415113	0.0379307
GO_POSITIVE_REGULATION_OF_PROTEIN_CATABOLIC_PROCESS	0.230467	0.23306	0.230043
GO_ACTIVATION_OF_ADENYLATE_CYCLASE_ACTIVITY	-0.0128287	-0.0187615	0.00469033
GO_WHITE_FAT_CELL_DIFFERENTIATION	0.0936161	0.0995774	0.116505
GO_OOGENESIS	0.0255446	0.0302726	0.0361822
GO_REGULATION_OF_SHORT_TERM_NEURONAL_SYNAPTIC_PLASTICITY	-0.202815	-0.173539	-0.132989
GO_ALDEHYDE_CATABOLIC_PROCESS	0.202405	0.204906	0.209662
GO_RESPONSE_TO_TYPE_I_INTERFERON	0.293775	0.304251	0.305608
GO_MITOCHONDRIAL_RESPIRATORY_CHAIN_COMPLEX_ASSEMBLY	0.273048	0.270562	0.278685
GO_HYALURONAN_CATABOLIC_PROCESS	0.18128	0.178327	0.175925
GO_NEUROTRANSMITTER_BIOSYNTHETIC_PROCESS	0.142393	0.151028	0.14714
GO_NEGATIVE_REGULATION_OF_LOCOMOTION	0.119295	0.132527	0.134022
GO_NCRNA_3_END_PROCESSING	0.149603	0.146844	0.146191
GO_LYMPH_NODE_DEVELOPMENT	0.205456	0.23369	0.220114
GO_REGULATION_OF_CELLULAR_COMPONENT_SIZE	0.188456	0.183797	0.183872
GO_MITOCHONDRIAL_TRANSPORT	0.261745	0.258095	0.258559
GO_SULFUR_COMPOUND_BIOSYNTHETIC_PROCESS	0.155916	0.15294	0.156339
GO_T_CELL_PROLIFERATION	0.217655	0.214295	0.219563
GO_REGULATION_OF_RESPIRATORY_GASEOUS_EXCHANGE_BY_NERVOUS_SYSTEM_PROCESS	0.00194092	0.0251908	0.0132571
GO_PROTEIN_TARGETING	0.294911	0.291521	0.292701
GO_POSITIVE_REGULATION_OF_CHOLESTEROL_EFFLUX	0.199479	0.192607	0.197109
GO_POSITIVE_REGULATION_OF_VIRAL_GENOME_REPLICATION	0.352797	0.355251	0.350854
GO_NEGATIVE_REGULATION_OF_INNATE_IMMUNE_RESPONSE	0.254293	0.254179	0.261807
GO_REGULATION_OF_ENDOTHELIAL_CELL_DIFFERENTIATION	0.201889	0.207097	0.203655
GO_GLIAL_CELL_DEVELOPMENT	0.112224	0.119532	0.122415
GO_MITOCHONDRIAL_TRANSLATION	0.233751	0.228843	0.237892
GO_REGULATION_OF_RETINOIC_ACID_RECEPTOR_SIGNALING_PATHWAY	0.115265	0.140811	0.137297
GO_STRIATED_MUSCLE_CELL_DIFFERENTIATION	0.0755915	0.0782984	0.0859219
GO_REGULATION_OF_SYSTEMIC_ARTERIAL_BLOOD_PRESSURE	0.0104097	0.0175753	0.0241881
GO_REGULATION_OF_SMOOTH_MUSCLE_CONTRACTION	0.0443039	0.0375549	0.0379559
GO_POLYOL_CATABOLIC_PROCESS	0.201493	0.204717	0.197997
GO_SECOND_MESSENGER_MEDIATED_SIGNALING	0.0793902	0.0753008	0.0762888
GO_NEGATIVE_REGULATION_OF_B_CELL_ACTIVATION	0.249806	0.249166	0.260279
GO_POSITIVE_REGULATION_OF_COAGULATION	0.151253	0.156234	0.170516
GO_NEGATIVE_REGULATION_OF_PROTEIN_TYROSINE_KINASE_ACTIVITY	0.239232	0.240873	0.240323
GO_LUNG_MORPHOGENESIS	0.0229144	0.0353751	0.0501091
GO_VENTRICULAR_CARDIAC_MUSCLE_CELL_DIFFERENTIATION	0.0626573	0.0682067	0.0666862
GO_OXIDATIVE_DEMETHYLATION	0.0971862	0.1235	0.0978489
GO_REGULATION_OF_MACROPHAGE_ACTIVATION	0.158378	0.16185	0.172211
GO_VASCULAR_ENDOTHELIAL_GROWTH_FACTOR_RECEPTOR_SIGNALING_PATHWAY	0.228637	0.226707	0.223928
GO_CARBOHYDRATE_DERIVATIVE_CATABOLIC_PROCESS	0.132069	0.129463	0.137978
GO_L_AMINO_ACID_TRANSPORT	0.0517439	0.0439116	0.0582422
GO_POSITIVE_REGULATION_OF_ACTION_POTENTIAL	-0.0357286	-0.0454382	-0.0279549
GO_REGULATION_OF_MUSCLE_CONTRACTION	0.0726185	0.0684142	0.0742948
GO_REGULATION_OF_CHOLESTEROL_EFFLUX	0.161088	0.157255	0.15114
GO_REGULATION_OF_EXOCYTOSIS	0.142115	0.148564	0.146533
GO_NEGATIVE_REGULATION_OF_TOLL_LIKE_RECEPTOR_SIGNALING_PATHWAY	0.217308	0.223966	0.234604
GO_ANION_TRANSMEMBRANE_TRANSPORT	0.0526446	0.0494696	0.0589549
GO_POSITIVE_REGULATION_OF_PROTEIN_LOCALIZATION_TO_CELL_SURFACE	0.301843	0.299463	0.299902
GO_RENAL_VESICLE_DEVELOPMENT	-0.144186	-0.0905081	-0.116211
GO_REGULATION_OF_BODY_FLUID_LEVELS	0.148631	0.14835	0.148448
GO_BONE_CELL_DEVELOPMENT	0.268853	0.26593	0.269477
GO_NEGATIVE_REGULATION_OF_NERVOUS_SYSTEM_PROCESS	0.0222097	0.032355	0.0328541
GO_POSITIVE_REGULATION_OF_HEART_GROWTH	0.0565841	0.0526212	0.0818372
GO_NEGATIVE_REGULATION_OF_LIPID_BIOSYNTHETIC_PROCESS	0.111789	0.110287	0.123769
GO_NEGATIVE_REGULATION_OF_PEPTIDE_SECRETION	0.153193	0.15614	0.153865
GO_VESICLE_TARGETING	0.294479	0.296873	0.296918
GO_REGULATION_OF_PROTEIN_EXPORT_FROM_NUCLEUS	0.312104	0.314854	0.310186
GO_LAYER_FORMATION_IN_CEREBRAL_CORTEX	0.14627	0.146451	0.140885
GO_POSITIVE_REGULATION_OF_ACTIN_CYTOSKELETON_REORGANIZATION	0.165219	0.152918	0.154612
GO_SEX_DETERMINATION	-0.0877994	-0.106898	-0.10507
GO_OLIGOSACCHARIDE_CATABOLIC_PROCESS	0.1691	0.179071	0.186649
GO_B_CELL_PROLIFERATION	0.180855	0.175578	0.177804
GO_POSITIVE_REGULATION_OF_DNA_METABOLIC_PROCESS	0.217556	0.21317	0.219303
GO_PROTEASOME_ASSEMBLY	0.320212	0.317937	0.31739
GO_ESTABLISHMENT_OF_PROTEIN_LOCALIZATION_TO_ENDOPLASMIC_RETICULUM	0.440219	0.434652	0.44027
GO_PYRIMIDINE_NUCLEOSIDE_TRIPHOSPHATE_BIOSYNTHETIC_PROCESS	0.123973	0.131471	0.115268
GO_NEGATIVE_REGULATION_OF_ENDOCYTOSIS	0.161751	0.16527	0.170271
GO_RESPONSE_TO_POTASSIUM_ION	-0.0417609	-0.000233148	-0.0208427
GO_REGULATION_OF_LYMPHOCYTE_APOPTOTIC_PROCESS	0.260828	0.264269	0.267741
GO_THYMUS_DEVELOPMENT	0.222793	0.206783	0.209213
GO_CEREBELLAR_CORTEX_MORPHOGENESIS	0.0124623	0.04033	0.02707
GO_POSITIVE_REGULATION_OF_CYTOPLASMIC_TRANSPORT	0.299249	0.31454	0.295531
GO_OSTEOBLAST_DIFFERENTIATION	0.108648	0.114324	0.120077
GO_REGULATION_OF_STRIATED_MUSCLE_CELL_DIFFERENTIATION	0.110284	0.117555	0.108139
GO_DEFENSE_RESPONSE_TO_VIRUS	0.257913	0.266185	0.265221
GO_SENSORY_PERCEPTION_OF_CHEMICAL_STIMULUS	-0.34929	-0.344922	-0.341318
GO_REGULATION_OF_RUFFLE_ASSEMBLY	0.164066	0.169048	0.175449
GO_CELLULAR_PIGMENTATION	0.220604	0.219967	0.231628
GO_NEGATIVE_REGULATION_OF_CALCIUM_ION_DEPENDENT_EXOCYTOSIS	0.206623	0.232507	0.232841
GO_VACUOLAR_TRANSPORT	0.31361	0.315507	0.313548
GO_NEGATIVE_REGULATION_OF_CELL_CELL_ADHESION	0.159897	0.152983	0.164022
GO_POSITIVE_REGULATION_OF_VIRAL_RELEASE_FROM_HOST_CELL	0.296225	0.320135	0.306445
GO_LEUKOCYTE_MEDIATED_CYTOTOXICITY	0.219231	0.21559	0.219316
GO_POSITIVE_REGULATION_OF_LYASE_ACTIVITY	0.0493462	0.0496527	0.0475828
GO_ENTRAINMENT_OF_CIRCADIAN_CLOCK_BY_PHOTOPERIOD	0.231621	0.220638	0.220375
GO_SUPEROXIDE_METABOLIC_PROCESS	0.20704	0.209536	0.208156
GO_TELOMERE_MAINTENANCE_VIA_TELOMERE_LENGTHENING	0.256122	0.256919	0.260785
GO_PHOTOTRANSDUCTION	-0.0256783	-0.0137733	-0.0261003
GO_REGULATION_OF_LIGASE_ACTIVITY	0.233684	0.22879	0.219909
GO_REGULATION_OF_OXIDOREDUCTASE_ACTIVITY	0.176192	0.174825	0.177145
GO_SULFATE_TRANSPORT	-0.105004	-0.164657	-0.0925558
GO_RESPONSE_TO_FOOD	0.0144518	0.0108571	0.0154213
GO_TELOMERE_ORGANIZATION	0.241497	0.243831	0.244565
GO_CAMP_BIOSYNTHETIC_PROCESS	0.0253894	0.0214291	0.0426645
GO_ALPHA_AMINO_ACID_CATABOLIC_PROCESS	0.0601958	0.0659158	0.0657687
GO_CELLULAR_COMPONENT_MAINTENANCE	0.0886309	0.0999934	0.10527
GO_RRNA_METABOLIC_PROCESS	0.28477	0.282052	0.284259
GO_RESPIRATORY_SYSTEM_PROCESS	0.0574856	0.0664143	0.051534
GO_NEUROTRANSMITTER_TRANSPORT	0.0379768	0.040107	0.0428915
GO_REGULATION_OF_T_HELPER_CELL_DIFFERENTIATION	0.226183	0.219935	0.232526
GO_REGULATION_OF_VOLTAGE_GATED_CALCIUM_CHANNEL_ACTIVITY	0.00893621	0.00997417	0.00258321
GO_PH_REDUCTION	0.256006	0.256195	0.255122
GO_POSITIVE_REGULATION_OF_TRIGLYCERIDE_LIPASE_ACTIVITY	0.0105579	0.00143835	0.0213107
GO_MONOSACCHARIDE_CATABOLIC_PROCESS	0.197686	0.192432	0.19228
GO_RESPONSE_TO_FUNGICIDE	0.285133	0.276815	0.249099
GO_NEGATIVE_REGULATION_BY_HOST_OF_VIRAL_TRANSCRIPTION	0.273624	0.262366	0.256205
GO_REGULATION_OF_EPIDERMAL_GROWTH_FACTOR_ACTIVATED_RECEPTOR_ACTIVITY	0.216271	0.234245	0.226625
GO_PROTEIN_NEDDYLATION	0.270006	0.232388	0.248034
GO_POTASSIUM_ION_HOMEOSTASIS	0.0425978	0.0591826	0.0339118
GO_HORMONE_TRANSPORT	0.0706181	0.0686518	0.0735758
GO_POSITIVE_REGULATION_OF_INTRACELLULAR_STEROID_HORMONE_RECEPTOR_SIGNALING_PATHWAY	0.242773	0.234855	0.265661
GO_NEGATIVE_REGULATION_OF_MYOTUBE_DIFFERENTIATION	0.0618379	0.0696624	0.0636307
GO_INORGANIC_ANION_TRANSPORT	0.0205607	0.0161887	0.0183415
GO_CARBOHYDRATE_PHOSPHORYLATION	0.192955	0.168612	0.185575
GO_PROTEIN_IMPORT	0.22849	0.226908	0.222376
GO_NUCLEOSIDE_BISPHOSPHATE_METABOLIC_PROCESS	0.133033	0.131562	0.129071
GO_REGULATION_OF_INTRACELLULAR_STEROID_HORMONE_RECEPTOR_SIGNALING_PATHWAY	0.246927	0.243636	0.252842
GO_MAMMARY_GLAND_EPITHELIAL_CELL_DIFFERENTIATION	0.171428	0.148549	0.155755
GO_CELLULAR_RESPONSE_TO_GAMMA_RADIATION	0.26803	0.260851	0.270261
GO_REGULATION_OF_HEAT_GENERATION	0.0454498	0.084801	0.0903389
GO_REGULATION_OF_FIBROBLAST_MIGRATION	0.262204	0.244876	0.255544
GO_INDUCTION_OF_POSITIVE_CHEMOTAXIS	-0.0299678	-0.0159309	-0.0318127
GO_REGENERATION	0.107622	0.110397	0.116706
GO_EXTRINSIC_APOPTOTIC_SIGNALING_PATHWAY	0.219419	0.218296	0.221902
GO_REGULATION_OF_TRANSLATIONAL_ELONGATION	0.193634	0.179905	0.182368
GO_CELL_MATRIX_ADHESION	0.128277	0.131729	0.136442
GO_PITUITARY_GLAND_DEVELOPMENT	-0.113491	-0.0860897	-0.0951166
GO_MATING	0.0486546	0.0484776	0.0340295
GO_DEVELOPMENTAL_INDUCTION	-0.0987611	-0.076129	-0.116649
GO_NEGATIVE_REGULATION_OF_ALCOHOL_BIOSYNTHETIC_PROCESS	0.221577	0.197728	0.218084
GO_CHROMOSOME_SEPARATION	0.154863	0.14758	0.160726
GO_TISSUE_HOMEOSTASIS	0.0942592	0.096449	0.0941306
GO_ANTIGEN_PROCESSING_AND_PRESENTATION_VIA_MHC_CLASS_IB	0.265605	0.262553	0.265414
GO_GAMMA_AMINOBUTYRIC_ACID_SIGNALING_PATHWAY	-0.0562616	-0.0436291	-0.0612562
GO_POSITIVE_REGULATION_OF_STEROL_TRANSPORT	0.177736	0.163006	0.173981
GO_ADAPTIVE_IMMUNE_RESPONSE_BASED_ON_SOMATIC_RECOMBINATION_OF_IMMUNE_RECEPTORS_BUILT_FROM_IMMUNOGLOBULIN_SUPERFAMILY_DOMAINS	0.234381	0.234236	0.241144
GO_CELL_CYCLE_ARREST	0.205161	0.210198	0.205565
GO_THYROID_HORMONE_METABOLIC_PROCESS	-0.0638415	-0.00620052	-0.0500617
GO_APOPTOTIC_CELL_CLEARANCE	0.154109	0.159854	0.162078
GO_MODIFICATION_OF_MORPHOLOGY_OR_PHYSIOLOGY_OF_OTHER_ORGANISM	0.195976	0.199062	0.196618
GO_RIBOSOME_ASSEMBLY	0.294789	0.28949	0.291716
GO_NEGATIVE_REGULATION_OF_ACTIN_FILAMENT_DEPOLYMERIZATION	0.220553	0.227804	0.209259
GO_DNA_LIGATION_INVOLVED_IN_DNA_REPAIR	0.280916	0.297134	0.275079
GO_REGULATION_OF_CELL_JUNCTION_ASSEMBLY	0.166827	0.152703	0.175575
GO_HYPEROSMOTIC_RESPONSE	0.12582	0.137413	0.130126
GO_NEGATIVE_REGULATION_OF_NATURAL_KILLER_CELL_MEDIATED_IMMUNITY	0.27331	0.265811	0.269708
GO_ARTERY_DEVELOPMENT	0.0596598	0.0571777	0.061495
GO_NEGATIVE_REGULATION_OF_DENDRITE_MORPHOGENESIS	0.0777643	0.0706224	0.105152
GO_NEGATIVE_REGULATION_OF_TYPE_I_INTERFERON_PRODUCTION	0.338023	0.344565	0.348693
GO_EXTRACELLULAR_MATRIX_ASSEMBLY	0.0562791	0.0420043	0.0555663
GO_POSTREPLICATION_REPAIR	0.268779	0.274457	0.267912
GO_CARDIAC_MYOFIBRIL_ASSEMBLY	0.0107928	0.0638774	0.0454165
GO_CELLULAR_AMINO_ACID_BIOSYNTHETIC_PROCESS	0.0972385	0.106343	0.114394
GO_CRANIAL_NERVE_MORPHOGENESIS	-0.0393937	-0.0359406	-0.0564517
GO_ACTIVATION_OF_JUN_KINASE_ACTIVITY	0.229504	0.22854	0.229258
GO_REGULATION_OF_BROWN_FAT_CELL_DIFFERENTIATION	0.155157	0.159049	0.147689
GO_LONG_CHAIN_FATTY_ACID_METABOLIC_PROCESS	0.10377	0.11673	0.104006
GO_MONOVALENT_INORGANIC_CATION_TRANSPORT	0.043199	0.0480625	0.0427152
GO_RELAXATION_OF_CARDIAC_MUSCLE	0.181158	0.162661	0.179136
GO_POSITIVE_REGULATION_OF_BEHAVIOR	-0.0666277	-0.0984809	-0.0866794
GO_CALCIUM_MEDIATED_SIGNALING_USING_INTRACELLULAR_CALCIUM_SOURCE	0.135003	0.17076	0.155184
GO_NEURAL_TUBE_DEVELOPMENT	0.116862	0.119098	0.125671
GO_POLYSACCHARIDE_METABOLIC_PROCESS	0.159088	0.162011	0.164752
GO_CYCLIC_NUCLEOTIDE_METABOLIC_PROCESS	0.00514607	-0.00159968	0.0018988
GO_POSITIVE_REGULATION_OF_T_CELL_PROLIFERATION	0.217085	0.213556	0.221395
GO_MULTICELLULAR_ORGANISMAL_MOVEMENT	0.042906	0.0546971	0.0542629
GO_CLATHRIN_COAT_ASSEMBLY	0.276908	0.26664	0.263499
GO_NEGATIVE_REGULATION_OF_MEIOTIC_NUCLEAR_DIVISION	-0.130258	-0.124007	-0.0579715
GO_VASCULAR_SMOOTH_MUSCLE_CELL_DIFFERENTIATION	0.179616	0.160441	0.156054
GO_DNA_INTEGRATION	0.0631718	0.0758331	0.0860289
GO_REGULATION_OF_MYELINATION	0.118266	0.127996	0.129644
GO_NEGATIVE_REGULATION_OF_JUN_KINASE_ACTIVITY	0.112894	0.087947	0.126404
GO_REGULATION_OF_AXON_GUIDANCE	0.00696763	0.0279781	0.0286675
GO_RESPONSE_TO_COPPER_ION	0.0873621	0.093536	0.0847182
GO_REGULATION_OF_CIRCADIAN_SLEEP_WAKE_CYCLE	-0.133584	-0.123911	-0.146431
GO_NEGATIVE_REGULATION_OF_CELLULAR_PROTEIN_CATABOLIC_PROCESS	0.253932	0.245371	0.248531
GO_REGULATION_OF_DOUBLE_STRAND_BREAK_REPAIR_VIA_HOMOLOGOUS_RECOMBINATION	0.151044	0.172233	0.167106
GO_RESPONSE_TO_AXON_INJURY	0.127646	0.131894	0.132709
GO_REGULATION_OF_VACUOLE_ORGANIZATION	0.310772	0.315823	0.31678
GO_CIRCADIAN_REGULATION_OF_GENE_EXPRESSION	0.223828	0.225785	0.217719
GO_RETINOL_METABOLIC_PROCESS	0.0118301	0.00322703	-0.00562988
GO_OXALOACETATE_METABOLIC_PROCESS	0.179728	0.17556	0.191171
GO_NEGATIVE_REGULATION_OF_TUMOR_NECROSIS_FACTOR_MEDIATED_SIGNALING_PATHWAY	0.136608	0.126022	0.146875
GO_NEGATIVE_REGULATION_OF_EXOCYTOSIS	0.26901	0.268651	0.280372
GO_INTRACELLULAR_STEROID_HORMONE_RECEPTOR_SIGNALING_PATHWAY	0.248058	0.245003	0.254215
GO_REGULATION_OF_WNT_SIGNALING_PATHWAY	0.15833	0.161218	0.164519
GO_NEGATIVE_REGULATION_OF_CELL_JUNCTION_ASSEMBLY	0.234517	0.224548	0.242393
GO_ANTIGEN_PROCESSING_AND_PRESENTATION_OF_PEPTIDE_ANTIGEN	0.305741	0.306973	0.306316
GO_HIPPO_SIGNALING	0.102402	0.103465	0.135794
GO_NEGATIVE_REGULATION_OF_EPITHELIAL_TO_MESENCHYMAL_TRANSITION	0.032587	0.0654918	0.0637029
GO_REGULATION_OF_MEMBRANE_DEPOLARIZATION	0.106043	0.0924304	0.102146
GO_AMINO_SUGAR_BIOSYNTHETIC_PROCESS	0.121665	0.11834	0.122833
GO_REGULATION_OF_ESTABLISHMENT_OF_PROTEIN_LOCALIZATION_TO_CHROMOSOME	0.350319	0.338441	0.355087
GO_REGULATION_OF_CARDIAC_MUSCLE_CELL_DIFFERENTIATION	0.15054	0.152468	0.138055
GO_POSITIVE_REGULATION_OF_DIGESTIVE_SYSTEM_PROCESS	-0.0130037	0.0164876	-0.01281
GO_INTRINSIC_APOPTOTIC_SIGNALING_PATHWAY_IN_RESPONSE_TO_DNA_DAMAGE	0.276289	0.274819	0.272782
GO_TETRAPYRROLE_BIOSYNTHETIC_PROCESS	0.25783	0.2551	0.253113
GO_NUCLEOSIDE_PHOSPHATE_BIOSYNTHETIC_PROCESS	0.158367	0.164297	0.157373
GO_PROTEIN_LIPID_COMPLEX_ASSEMBLY	0.0949931	0.0923619	0.095386
GO_POSITIVE_REGULATION_OF_SODIUM_ION_TRANSPORT	0.139919	0.134351	0.140611
GO_DETECTION_OF_OTHER_ORGANISM	0.24677	0.249127	0.256192
GO_G_PROTEIN_COUPLED_GLUTAMATE_RECEPTOR_SIGNALING_PATHWAY	-0.0916514	-0.116228	-0.114446
GO_NEURAL_RETINA_DEVELOPMENT	-0.0746304	-0.0569556	-0.0357327
GO_CLEAVAGE_INVOLVED_IN_RRNA_PROCESSING	0.265472	0.262876	0.260326
GO_REGULATION_OF_EXIT_FROM_MITOSIS	0.135507	0.104971	0.111471
GO_FORELIMB_MORPHOGENESIS	-0.117554	-0.110484	-0.0962647
GO_ASPARTATE_FAMILY_AMINO_ACID_BIOSYNTHETIC_PROCESS	0.14484	0.150646	0.165523
GO_MANGANESE_ION_TRANSPORT	-0.0749194	-0.118878	-0.0933195
GO_POSITIVE_REGULATION_OF_HISTONE_H3_K4_METHYLATION	0.277415	0.279256	0.274369
GO_POSITIVE_REGULATION_OF_FIBROBLAST_MIGRATION	0.287383	0.259614	0.26552
GO_NEGATIVE_REGULATION_OF_RESPONSE_TO_OXIDATIVE_STRESS	0.233066	0.227585	0.242021
GO_CHAPERONE_MEDIATED_PROTEIN_COMPLEX_ASSEMBLY	0.248677	0.254174	0.241666
GO_ORGANELLE_TRANSPORT_ALONG_MICROTUBULE	0.267154	0.268375	0.266437
GO_CHONDROCYTE_DEVELOPMENT	-0.037665	-0.0221279	-0.0369265
GO_MEMBRANE_RAFT_ORGANIZATION	0.314028	0.317481	0.317142
GO_MITOTIC_SISTER_CHROMATID_SEGREGATION	0.199405	0.203799	0.204875
GO_MICROTUBULE_NUCLEATION	0.318383	0.321303	0.322009
GO_NEGATIVE_REGULATION_OF_ACUTE_INFLAMMATORY_RESPONSE	0.043698	0.0316704	0.0464894
GO_XENOPHAGY	0.365477	0.37184	0.362686
GO_DRUG_TRANSMEMBRANE_TRANSPORT	0.0120933	0.012891	0.0220367
GO_POSITIVE_REGULATION_OF_MEMBRANE_DEPOLARIZATION	0.0812074	0.062806	0.0877175
GO_MYD88_DEPENDENT_TOLL_LIKE_RECEPTOR_SIGNALING_PATHWAY	0.350295	0.360059	0.370346
GO_REGULATION_OF_PROTEIN_POLYMERIZATION	0.240122	0.233907	0.233615
GO_REGULATION_OF_PROTEIN_TARGETING_TO_MEMBRANE	0.21684	0.229185	0.220922
GO_KIDNEY_EPITHELIUM_DEVELOPMENT	-0.0261758	-0.0226956	-0.015733
GO_HISTONE_H2A_UBIQUITINATION	0.346211	0.343864	0.346937
GO_TOOTH_MINERALIZATION	0.0294565	0.026429	0.0107773
GO_REGULATION_OF_HAIR_CYCLE	0.0153089	0.0466899	0.046528
GO_NEGATIVE_REGULATION_OF_BONE_REMODELING	0.044743	0.0334771	0.0601372
GO_POSITIVE_REGULATION_OF_RECEPTOR_MEDIATED_ENDOCYTOSIS	0.14665	0.139344	0.143945
GO_POSITIVE_REGULATION_OF_PROTEIN_OLIGOMERIZATION	0.253118	0.267433	0.254064
GO_LEUKOTRIENE_BIOSYNTHETIC_PROCESS	0.0935612	0.110818	0.119603
GO_POSITIVE_REGULATION_OF_SUBSTRATE_ADHESION_DEPENDENT_CELL_SPREADING	0.261084	0.257776	0.260842
GO_CATECHOLAMINE_METABOLIC_PROCESS	0.00232696	0.0187073	0.0154496
GO_POSITIVE_REGULATION_OF_PROTEIN_CONTAINING_COMPLEX_DISASSEMBLY	0.199811	0.198938	0.200923
GO_BLASTOCYST_FORMATION	0.156428	0.177761	0.182192
GO_REGULATION_OF_WATER_LOSS_VIA_SKIN	0.0224415	0.0298422	0.0163534
GO_NEGATIVE_REGULATION_OF_REGULATED_SECRETORY_PATHWAY	0.284979	0.298319	0.302257
GO_CELL_DIFFERENTIATION_INVOLVED_IN_METANEPHROS_DEVELOPMENT	-0.169521	-0.149295	-0.137282
GO_POSITIVE_REGULATION_OF_ALCOHOL_BIOSYNTHETIC_PROCESS	0.0553429	0.0787662	0.0704579
GO_REGULATION_OF_EPITHELIAL_CELL_DIFFERENTIATION_INVOLVED_IN_KIDNEY_DEVELOPMENT	0.00313439	0.0376059	0.04317
GO_MAGNESIUM_ION_TRANSPORT	0.0756787	0.0747537	0.103185
GO_POSITIVE_REGULATION_OF_B_CELL_PROLIFERATION	0.22329	0.216224	0.220213
GO_MUSCLE_CELL_PROLIFERATION	0.141042	0.136933	0.145523
GO_AMINO_ACID_TRANSMEMBRANE_TRANSPORT	0.0147298	0.0104405	0.0272973
GO_CELLULAR_RESPONSE_TO_ACID_CHEMICAL	0.114384	0.114341	0.120533
GO_REGULATION_OF_TOLERANCE_INDUCTION	0.246304	0.251567	0.243506
GO_CELLULAR_SENESCENCE	0.187884	0.182896	0.195741
GO_SULFATION	-0.0125509	-0.0271984	-0.000229683
GO_REGULATION_OF_MEIOTIC_CELL_CYCLE	0.00660945	0.00780547	0.0303553
GO_DNA_DEALKYLATION	0.258701	0.253795	0.249155
GO_ACTIN_FILAMENT_BASED_MOVEMENT	0.0594039	0.0585355	0.0752336
GO_POSITIVE_REGULATION_OF_EPITHELIAL_CELL_PROLIFERATION	0.068593	0.0678508	0.0744915
GO_SARCOMERE_ORGANIZATION	0.0111998	0.0379165	0.0552968
GO_POSITIVE_REGULATION_OF_B_CELL_MEDIATED_IMMUNITY	0.222551	0.209358	0.222612
GO_OVULATION_CYCLE	0.00815108	0.0288617	0.0400174
GO_VENTRICULAR_SYSTEM_DEVELOPMENT	0.129041	0.141173	0.15427
GO_ADULT_LOCOMOTORY_BEHAVIOR	0.0469529	0.054321	0.0696477
GO_RESPONSE_TO_GRAVITY	0.0718351	0.101574	0.0575099
GO_ACETYL_COA_METABOLIC_PROCESS	0.180444	0.169644	0.172175
GO_CREATINE_METABOLIC_PROCESS	0.019206	-0.018274	-0.0280539
GO_POSITIVE_REGULATION_OF_MACROPHAGE_DERIVED_FOAM_CELL_DIFFERENTIATION	0.0803719	0.0495434	0.0804795
GO_IRON_ION_TRANSPORT	0.225125	0.219386	0.226508
GO_REGULATION_OF_RECEPTOR_BINDING	0.112612	0.0967875	0.106942
GO_POSITIVE_REGULATION_OF_POTASSIUM_ION_TRANSPORT	0.060878	0.0577008	0.0639165
GO_REGULATION_OF_LAMELLIPODIUM_ASSEMBLY	0.253296	0.248734	0.261236
GO_CELLULAR_KETONE_METABOLIC_PROCESS	0.188554	0.186996	0.188222
GO_CRANIAL_NERVE_DEVELOPMENT	-0.0536085	-0.0481498	-0.0445634
GO_WNT_SIGNALING_PATHWAY_CALCIUM_MODULATING_PATHWAY	0.231712	0.244053	0.229115
GO_EPIDERMAL_GROWTH_FACTOR_RECEPTOR_SIGNALING_PATHWAY	0.205169	0.214803	0.208678
GO_CELL_PROLIFERATION_IN_FOREBRAIN	0.0336892	0.0405341	0.0287652
GO_RESPONSE_TO_MURAMYL_DIPEPTIDE	0.354866	0.341998	0.349692
GO_REGULATION_OF_POSITIVE_CHEMOTAXIS	-0.0124038	-0.000831796	-0.00680814
GO_NEGATIVE_REGULATION_OF_NOTCH_SIGNALING_PATHWAY	0.109064	0.122419	0.130677
GO_MEMBRANE_LIPID_CATABOLIC_PROCESS	0.202237	0.211272	0.21543
GO_POSITIVE_REGULATION_OF_NEUROBLAST_PROLIFERATION	0.0513742	0.0220964	0.0539556
GO_CARTILAGE_MORPHOGENESIS	-0.225334	-0.193143	-0.172323
GO_THIOESTER_METABOLIC_PROCESS	0.157177	0.158562	0.154824
GO_NEGATIVE_REGULATION_OF_INTRINSIC_APOPTOTIC_SIGNALING_PATHWAY_IN_RESPONSE_TO_DNA_DAMAGE	0.239656	0.239283	0.251207
GO_REGULATION_OF_T_HELPER_2_CELL_DIFFERENTIATION	0.319942	0.2976	0.336139
GO_NEGATIVE_REGULATION_OF_CELLULAR_AMIDE_METABOLIC_PROCESS	0.293347	0.289067	0.287721
GO_PEPTIDYL_CYSTEINE_MODIFICATION	0.19689	0.199835	0.196846
GO_MORPHOGENESIS_OF_EMBRYONIC_EPITHELIUM	0.05843	0.0592745	0.0722531
GO_SKELETAL_MUSCLE_CONTRACTION	-0.0131893	0.00276156	0.00398092
GO_POSITIVE_REGULATION_OF_HORMONE_METABOLIC_PROCESS	0.159177	0.191029	0.190941
GO_TONGUE_DEVELOPMENT	-0.016836	-0.034924	-0.0331793
GO_BONE_GROWTH	-0.0254539	-0.00942034	-0.0172574
GO_ACTIN_POLYMERIZATION_OR_DEPOLYMERIZATION	0.244511	0.239875	0.235361
GO_UV_PROTECTION	0.225945	0.208086	0.212559
GO_PROTEIN_MODIFICATION_BY_SMALL_PROTEIN_REMOVAL	0.249411	0.248095	0.246145
GO_PHOSPHATIDYLGLYCEROL_METABOLIC_PROCESS	0.0723477	0.0951561	0.0839055
GO_PYRIMIDINE_NUCLEOSIDE_BIOSYNTHETIC_PROCESS	0.191711	0.192441	0.199342
GO_TRANSLATIONAL_TERMINATION	0.259096	0.251235	0.263108
GO_CYTOKINETIC_PROCESS	0.259441	0.259986	0.263155
GO_ENDOCARDIAL_CUSHION_MORPHOGENESIS	-0.0666392	-0.0177443	-0.00641456
GO_INTERLEUKIN_1_PRODUCTION	0.221228	0.238331	0.240928
GO_MODULATION_BY_HOST_OF_VIRAL_PROCESS	0.225419	0.241485	0.233687
GO_REGULATION_OF_DNA_REPAIR	0.197236	0.203079	0.199464
GO_REGULATION_OF_MEMBRANE_LIPID_DISTRIBUTION	0.132412	0.136815	0.140413
GO_REFLEX	-0.161799	-0.142118	-0.158065
GO_NEGATIVE_REGULATION_OF_SERINE_TYPE_PEPTIDASE_ACTIVITY	-0.171651	-0.171813	-0.107735
GO_PROTEIN_LOCALIZATION_TO_CELL_PERIPHERY	0.187587	0.187113	0.188446
GO_REGULATION_OF_PROTEIN_GLYCOSYLATION	0.0942051	0.119551	0.115517
GO_NEGATIVE_REGULATION_OF_FIBROBLAST_PROLIFERATION	0.202738	0.214262	0.210607
GO_ORGANIC_ACID_BIOSYNTHETIC_PROCESS	0.100474	0.107745	0.107757
GO_NEGATIVE_REGULATION_OF_DNA_DEPENDENT_DNA_REPLICATION	0.178376	0.200795	0.171831
GO_REGULATION_OF_LEUKOCYTE_MIGRATION	0.196032	0.183973	0.197891
GO_REGULATION_OF_CELLULAR_RESPONSE_TO_HEAT	0.302611	0.299251	0.298151
GO_POSITIVE_REGULATION_OF_ACUTE_INFLAMMATORY_RESPONSE	0.120514	0.128725	0.13297
GO_GASTRULATION_WITH_MOUTH_FORMING_SECOND	0.0440697	0.0543902	0.0680762
GO_ENDOCARDIUM_DEVELOPMENT	0.113947	0.111826	0.12964
GO_NEGATIVE_REGULATION_OF_CELLULAR_PROTEIN_LOCALIZATION	0.224772	0.221891	0.21931
GO_INSEMINATION	-0.0434061	-0.0583121	-0.0676201
GO_REGULATION_OF_NUCLEOBASE_CONTAINING_COMPOUND_TRANSPORT	0.330687	0.325068	0.324923
GO_PHOSPHATIDYLINOSITOL_3_PHOSPHATE_BIOSYNTHETIC_PROCESS	0.234241	0.254258	0.259033
GO_CYCLIC_NUCLEOTIDE_CATABOLIC_PROCESS	0.0841039	0.0853783	0.0813273
GO_RESPONSE_TO_EPIDERMAL_GROWTH_FACTOR	0.264129	0.270964	0.276617
GO_POSITIVE_REGULATION_OF_TRANSMEMBRANE_TRANSPORT	0.0954296	0.0957622	0.0998118
GO_POSITIVE_REGULATION_OF_CARBOHYDRATE_METABOLIC_PROCESS	0.133279	0.125729	0.137203
GO_REGULATION_OF_NEUROTRANSMITTER_LEVELS	0.0740487	0.0783103	0.0784845
GO_POSITIVE_REGULATION_OF_STRESS_ACTIVATED_PROTEIN_KINASE_SIGNALING_CASCADE	0.175493	0.177145	0.181695
GO_PEPTIDYL_ARGININE_MODIFICATION	0.117541	0.11221	0.125163
GO_REGULATION_OF_CELLULAR_AMINE_METABOLIC_PROCESS	0.264921	0.25417	0.268131
GO_RRNA_TRANSCRIPTION	0.261626	0.259771	0.261981
GO_POSITIVE_REGULATION_OF_LIPID_TRANSPORT	0.101294	0.101742	0.10467
GO_ANATOMICAL_STRUCTURE_ARRANGEMENT	-0.0985057	-0.0810653	-0.0797781
GO_EPITHELIAL_TO_MESENCHYMAL_TRANSITION	0.0954058	0.104164	0.115444
GO_PATHWAY_RESTRICTED_SMAD_PROTEIN_PHOSPHORYLATION	0.0285847	0.0362571	0.0370165
GO_NEGATIVE_REGULATION_OF_MAPK_CASCADE	0.189153	0.192087	0.197666
GO_SPONGIOTROPHOBLAST_LAYER_DEVELOPMENT	0.175437	0.165399	0.183775
GO_NEGATIVE_REGULATION_OF_NERVOUS_SYSTEM_DEVELOPMENT	0.0626711	0.0721251	0.0736666
GO_HISTONE_H2A_MONOUBIQUITINATION	0.303791	0.300981	0.305576
GO_REGULATION_OF_EXTRACELLULAR_MATRIX_ORGANIZATION	0.123577	0.123394	0.120792
GO_CELL_DIFFERENTIATION_IN_SPINAL_CORD	-0.0382643	-0.0375602	-0.0482515
GO_MITOTIC_G2_M_TRANSITION_CHECKPOINT	0.205049	0.204486	0.203953
GO_POSITIVE_REGULATION_OF_INTERLEUKIN_8_SECRETION	0.323322	0.319259	0.332613
GO_PYRIMIDINE_NUCLEOBASE_METABOLIC_PROCESS	0.231284	0.227752	0.225858
GO_RNA_METHYLATION	0.219585	0.221203	0.21136
GO_PURINE_CONTAINING_COMPOUND_SALVAGE	0.265532	0.252221	0.25338
GO_REGULATION_OF_PHOSPHOLIPID_METABOLIC_PROCESS	0.178011	0.18244	0.184001
GO_POSITIVE_REGULATION_OF_CELLULAR_RESPONSE_TO_TRANSFORMING_GROWTH_FACTOR_BETA_STIMULUS	0.26926	0.268828	0.265374
GO_CALCIUM_MEDIATED_SIGNALING	0.142266	0.139813	0.141569
GO_LOW_DENSITY_LIPOPROTEIN_PARTICLE_CLEARANCE	0.26303	0.276869	0.277851
GO_SPERM_MOTILITY	-0.0303267	-0.0400869	-0.0353501
GO_NEGATIVE_REGULATION_OF_PROTEIN_CATABOLIC_PROCESS	0.246242	0.237099	0.239331
GO_CELLULAR_AMINO_ACID_METABOLIC_PROCESS	0.141009	0.138384	0.146111
GO_POSITIVE_REGULATION_OF_DNA_BINDING	0.160704	0.168335	0.1696
GO_NUCLEOTIDE_TRANSPORT	0.115182	0.101455	0.1266
GO_REGULATION_OF_HAIR_FOLLICLE_DEVELOPMENT	-0.00686346	0.0225505	0.0415194
GO_CRISTAE_FORMATION	0.246097	0.247802	0.256846
GO_SYNAPTIC_VESICLE_RECYCLING	0.131309	0.135467	0.135267
GO_DORSAL_VENTRAL_PATTERN_FORMATION	-0.0805275	-0.0725535	-0.0758024
GO_REGULATION_OF_VITAMIN_METABOLIC_PROCESS	0.101699	0.0535097	0.129058
GO_AEROBIC_RESPIRATION	0.272026	0.262349	0.271403
GO_CELLULAR_RESPONSE_TO_INSULIN_STIMULUS	0.228317	0.230312	0.226784
GO_SEQUESTERING_OF_METAL_ION	0.164766	0.142562	0.143596
GO_COPPER_ION_TRANSPORT	0.197266	0.186475	0.204014
GO_REGULATION_OF_DNA_DAMAGE_RESPONSE_SIGNAL_TRANSDUCTION_BY_P53_CLASS_MEDIATOR	0.177998	0.192979	0.19279
GO_LIPID_DIGESTION	-0.07247	-0.0316529	-0.0469612
GO_POSITIVE_REGULATION_OF_G1_S_TRANSITION_OF_MITOTIC_CELL_CYCLE	0.213507	0.216264	0.206775
GO_NEUROMUSCULAR_PROCESS_CONTROLLING_BALANCE	0.0407534	0.0626377	0.075019
GO_ORGAN_OR_TISSUE_SPECIFIC_IMMUNE_RESPONSE	0.0851294	0.0743999	0.0831505
GO_REGULATION_OF_CARDIAC_MUSCLE_CONTRACTION_BY_REGULATION_OF_THE_RELEASE_OF_SEQUESTERED_CALCIUM_ION	0.143605	0.163383	0.133649
GO_NEGATIVE_REGULATION_OF_ORGANELLE_ASSEMBLY	0.286289	0.292796	0.286255
GO_RESPONSE_TO_INTERFERON_BETA	0.326554	0.345347	0.348074
GO_FOREBRAIN_DEVELOPMENT	0.0536844	0.0652964	0.0655134
GO_ACTIVATION_OF_CYSTEINE_TYPE_ENDOPEPTIDASE_ACTIVITY	0.308849	0.283571	0.292635
GO_REGULATION_OF_MESONEPHROS_DEVELOPMENT	-0.114089	-0.0797351	-0.0932364
GO_REGULATION_OF_CHROMATIN_BINDING	0.259658	0.265161	0.258716
GO_STEM_CELL_PROLIFERATION	0.0543467	0.0515698	0.0616286
GO_NAD_METABOLIC_PROCESS	0.236602	0.23515	0.240164
GO_REGULATION_OF_EXTRACELLULAR_MATRIX_ASSEMBLY	0.100958	0.106098	0.0985897
GO_PROTEIN_LOCALIZATION_TO_LYSOSOME	0.298495	0.308108	0.303546
GO_MRNA_MODIFICATION	0.210829	0.187537	0.202043
GO_ERBB2_SIGNALING_PATHWAY	0.149665	0.158205	0.151887
GO_AMEBOIDAL_TYPE_CELL_MIGRATION	0.140427	0.142199	0.142808
GO_HEMATOPOIETIC_STEM_CELL_DIFFERENTIATION	0.29514	0.285559	0.299574
GO_SPINAL_CORD_MOTOR_NEURON_DIFFERENTIATION	-0.00139397	-0.00544583	-0.00632515
GO_CELLULAR_RESPONSE_TO_TOPOLOGICALLY_INCORRECT_PROTEIN	0.260759	0.263021	0.264267
GO_AMINOGLYCAN_BIOSYNTHETIC_PROCESS	0.096404	0.0914208	0.0989841
GO_DICARBOXYLIC_ACID_METABOLIC_PROCESS	0.117895	0.107854	0.121999
GO_NEGATIVE_REGULATION_OF_ASTROCYTE_DIFFERENTIATION	-0.0773034	-0.0336883	-0.0112613
GO_REGULATION_OF_MEMBRANE_POTENTIAL	0.0253588	0.0257283	0.0218392
GO_POSITIVE_REGULATION_OF_RELEASE_OF_CYTOCHROME_C_FROM_MITOCHONDRIA	0.300676	0.298303	0.29925
GO_PEPTIDYL_PROLINE_HYDROXYLATION	0.176529	0.175013	0.141352
GO_MULTICELLULAR_ORGANISMAL_RESPONSE_TO_STRESS	-0.010377	-0.0166312	-0.012721
GO_NEGATIVE_REGULATION_OF_SMALL_GTPASE_MEDIATED_SIGNAL_TRANSDUCTION	0.164757	0.180512	0.190045
GO_AMINO_ACID_BETAINE_TRANSPORT	0.105892	0.16231	0.138067
GO_AMMONIUM_TRANSMEMBRANE_TRANSPORT	0.013922	0.0255628	0.019177
GO_GABAERGIC_NEURON_DIFFERENTIATION	-0.161416	-0.112269	-0.166999
GO_MACROAUTOPHAGY	0.29248	0.294901	0.291145
GO_FATTY_ACID_BETA_OXIDATION_USING_ACYL_COA_DEHYDROGENASE	0.241031	0.239849	0.228808
GO_MEMBRANE_DOCKING	0.236875	0.240137	0.239847
GO_GLUTAMINE_FAMILY_AMINO_ACID_METABOLIC_PROCESS	0.0900449	0.0923057	0.100018
GO_REGULATION_OF_NUCLEASE_ACTIVITY	0.353405	0.336242	0.351313
GO_NEGATIVE_REGULATION_OF_HISTONE_ACETYLATION	0.286343	0.297951	0.277256
GO_PHAGOLYSOSOME_ASSEMBLY	0.166195	0.157551	0.173658
GO_MODULATION_BY_SYMBIONT_OF_HOST_CELLULAR_PROCESS	0.260639	0.261117	0.267015
GO_REGULATION_OF_ASTROCYTE_DIFFERENTIATION	0.0189461	0.0394289	0.0509862
GO_REGULATION_OF_SODIUM_ION_TRANSPORT	0.120086	0.122648	0.11747
GO_POSITIVE_REGULATION_OF_TUMOR_NECROSIS_FACTOR_SUPERFAMILY_CYTOKINE_PRODUCTION	0.299415	0.301812	0.30715
GO_HISTONE_DEUBIQUITINATION	0.317351	0.312011	0.307192
GO_GLUCOSAMINE_CONTAINING_COMPOUND_METABOLIC_PROCESS	0.083686	0.0598521	0.0815125
GO_ORGANIC_ACID_TRANSPORT	0.0109059	0.0182895	0.0260358
GO_FOREBRAIN_REGIONALIZATION	-0.0939612	-0.0524287	-0.0908098
GO_FOREBRAIN_GENERATION_OF_NEURONS	-0.0186412	-0.00536407	0.000700454
GO_CALCIUM_DEPENDENT_CELL_CELL_ADHESION_VIA_PLASMA_MEMBRANE_CELL_ADHESION_MOLECULES	-0.102672	-0.126703	-0.101305
GO_PANCREAS_DEVELOPMENT	0.0150564	0.0171398	0.0188278
GO_LEUKOCYTE_CHEMOTAXIS	0.171103	0.166909	0.174783
GO_GLUCOSE_6_PHOSPHATE_METABOLIC_PROCESS	0.261757	0.245016	0.255799
GO_MITOCHONDRIAL_TRANSMEMBRANE_TRANSPORT	0.223067	0.210467	0.226414
GO_NUCLEAR_PORE_ORGANIZATION	0.28553	0.26549	0.277789
GO_CELLULAR_RESPONSE_TO_NITRIC_OXIDE	0.220306	0.224078	0.218514
GO_INTRA_S_DNA_DAMAGE_CHECKPOINT	0.147602	0.144437	0.0920836
GO_REGULATION_OF_SYNAPSE_STRUCTURE_OR_ACTIVITY	0.0539557	0.0587806	0.0659419
GO_HISTONE_H3_K9_MODIFICATION	0.205877	0.19664	0.196038
GO_RESPONSE_TO_INTERFERON_ALPHA	0.367859	0.373285	0.357875
GO_NEGATIVE_REGULATION_OF_TRANSLATIONAL_INITIATION	0.319808	0.310901	0.30589
GO_REGULATION_OF_TOLL_LIKE_RECEPTOR_SIGNALING_PATHWAY	0.250802	0.254836	0.266407
GO_CARDIAC_CONDUCTION_SYSTEM_DEVELOPMENT	0.0550238	0.0420304	0.0651135
GO_REGULATION_OF_GLOMERULAR_FILTRATION	0.0275929	0.0437077	0.0502255
GO_REGULATION_OF_FATTY_ACID_METABOLIC_PROCESS	0.167822	0.178926	0.168605
GO_CYTOCHROME_COMPLEX_ASSEMBLY	0.261488	0.24826	0.254414
GO_RESPONSE_TO_METAL_ION	0.118893	0.120158	0.117
GO_CELL_SUBSTRATE_ADHESION	0.125856	0.126348	0.132762
GO_NEGATIVE_REGULATION_OF_DEVELOPMENTAL_GROWTH	0.0665762	0.0622465	0.0626437
GO_NEGATIVE_REGULATION_OF_INTRACELLULAR_SIGNAL_TRANSDUCTION	0.216031	0.217586	0.218341
GO_ENDOCARDIAL_CUSHION_FORMATION	-0.0579479	-0.0126584	0.00105182
GO_REGULATION_OF_NUCLEAR_CELL_CYCLE_DNA_REPLICATION	0.178253	0.166223	0.14772
GO_ORGANIC_HYDROXY_COMPOUND_TRANSPORT	0.0281459	0.0336246	0.024052
GO_MITOCHONDRIAL_CALCIUM_ION_HOMEOSTASIS	0.250503	0.251374	0.245044
GO_REPLACEMENT_OSSIFICATION	0.141325	0.129476	0.139979
GO_REGULATION_OF_ACTIN_FILAMENT_BASED_PROCESS	0.179269	0.176483	0.179951
GO_MITOTIC_CELL_CYCLE_ARREST	0.17078	0.167136	0.177194
GO_GLUTAMINE_METABOLIC_PROCESS	0.122568	0.13422	0.126981
GO_RESPONSE_TO_NERVE_GROWTH_FACTOR	0.192564	0.198757	0.209488
GO_NEGATIVE_REGULATION_OF_TELOMERASE_ACTIVITY	0.116418	0.11426	0.115716
GO_REGULATION_OF_IRE1_MEDIATED_UNFOLDED_PROTEIN_RESPONSE	0.252598	0.263986	0.259008
GO_POSITIVE_REGULATION_OF_FATTY_ACID_BIOSYNTHETIC_PROCESS	0.152219	0.16155	0.159202
GO_POSITIVE_REGULATION_OF_INTERLEUKIN_1_SECRETION	0.163716	0.185719	0.198606
GO_REGULATION_OF_CYTOKINE_PRODUCTION_INVOLVED_IN_IMMUNE_RESPONSE	0.22391	0.218568	0.242472
GO_POSITIVE_REGULATION_OF_LEUKOCYTE_PROLIFERATION	0.210399	0.205219	0.213967
GO_PSEUDOURIDINE_SYNTHESIS	0.202778	0.18219	0.213587
GO_PHOSPHOLIPID_BIOSYNTHETIC_PROCESS	0.197182	0.203474	0.202978
GO_NEGATIVE_REGULATION_OF_LEUKOCYTE_APOPTOTIC_PROCESS	0.26226	0.269327	0.268176
GO_PORPHYRIN_CONTAINING_COMPOUND_METABOLIC_PROCESS	0.208921	0.21598	0.211188
GO_SPERM_CAPACITATION	-0.0347188	-0.0589002	-0.0557921
GO_POSITIVE_REGULATION_OF_TELOMERASE_ACTIVITY	0.245691	0.233078	0.249025
GO_NEGATIVE_REGULATION_OF_INTERLEUKIN_6_PRODUCTION	0.235169	0.239029	0.240881
GO_CELLULAR_MONOVALENT_INORGANIC_CATION_HOMEOSTASIS	0.185989	0.183346	0.185303
GO_RESPONSE_TO_METHYLMERCURY	0.189509	0.168312	0.168416
GO_REGULATION_OF_CENTRIOLE_REPLICATION	0.177246	0.159726	0.197396
GO_REGULATION_OF_ACUTE_INFLAMMATORY_RESPONSE	0.101114	0.100681	0.109189
GO_TOLL_LIKE_RECEPTOR_SIGNALING_PATHWAY	0.258921	0.260259	0.268824
GO_POSITIVE_REGULATION_OF_INTRACELLULAR_TRANSPORT	0.274763	0.276601	0.273369
GO_FOREBRAIN_CELL_MIGRATION	0.0375461	0.0504244	0.059473
GO_DEMETHYLATION	0.231556	0.236669	0.225447
GO_POSITIVE_REGULATION_OF_ENDOTHELIAL_CELL_MIGRATION	0.181694	0.172028	0.184449
GO_DECIDUALIZATION	0.102321	0.109383	0.104073
GO_REGULATION_OF_MONONUCLEAR_CELL_MIGRATION	0.190026	0.182072	0.197744
GO_CERAMIDE_BIOSYNTHETIC_PROCESS	0.174476	0.174869	0.186227
GO_NEGATIVE_REGULATION_OF_ORGAN_GROWTH	0.19126	0.179955	0.173398
GO_NEGATIVE_REGULATION_OF_RESPONSE_TO_BIOTIC_STIMULUS	0.25441	0.263343	0.263413
GO_ORGANOPHOSPHATE_ESTER_TRANSPORT	0.117456	0.115614	0.120389
GO_HISTONE_MONOUBIQUITINATION	0.321518	0.320102	0.320727
GO_REGULATION_OF_CELL_CYCLE_G2_M_PHASE_TRANSITION	0.258277	0.256311	0.258743
GO_EMBRYONIC_VISCEROCRANIUM_MORPHOGENESIS	0.176258	0.178246	0.165487
GO_PIGMENTATION	0.137485	0.136808	0.145793
GO_POSITIVE_REGULATION_OF_PROTEIN_LOCALIZATION_TO_CELL_PERIPHERY	0.169637	0.165391	0.167066
GO_POSITIVE_REGULATION_OF_TRANSLATIONAL_INITIATION	0.260922	0.257349	0.256746
GO_NEGATIVE_REGULATION_OF_CELL_AGING	0.162906	0.171548	0.165372
GO_B_CELL_MEDIATED_IMMUNITY	0.214262	0.214141	0.219673
GO_AORTA_DEVELOPMENT	0.113044	0.108731	0.10202
GO_CELL_DIFFERENTIATION_INVOLVED_IN_EMBRYONIC_PLACENTA_DEVELOPMENT	0.0670714	0.0573416	0.113743
GO_ASYMMETRIC_CELL_DIVISION	0.103741	0.11864	0.102429
GO_SPECIFICATION_OF_SYMMETRY	0.0112423	0.0165548	0.012685
GO_PROTEIN_LOCALIZATION_TO_ENDOPLASMIC_RETICULUM	0.417336	0.412919	0.415962
GO_BILE_ACID_BIOSYNTHETIC_PROCESS	0.0348736	0.0423609	0.0324375
GO_NEGATIVE_REGULATION_OF_COAGULATION	0.0297583	0.0264919	0.0283928
GO_HISTONE_EXCHANGE	0.17566	0.161516	0.168031
GO_LIPID_HOMEOSTASIS	0.0942825	0.0967645	0.0961192
GO_CELLULAR_RESPIRATION	0.255402	0.251969	0.260335
GO_NUCLEOTIDE_EXCISION_REPAIR_DNA_DAMAGE_RECOGNITION	0.348109	0.344588	0.343162
GO_REGULATION_OF_ENDOTHELIAL_CELL_DEVELOPMENT	0.283169	0.287569	0.276927
GO_B_CELL_DIFFERENTIATION	0.211602	0.216588	0.216431
GO_NEURAL_PRECURSOR_CELL_PROLIFERATION	0.0836319	0.0796438	0.0914338
GO_NUCLEAR_TRANSPORT	0.274121	0.272504	0.269034
GO_NEGATIVE_REGULATION_OF_CELL_SUBSTRATE_ADHESION	0.141837	0.132163	0.15773
GO_REGULATION_OF_EPITHELIAL_CELL_DIFFERENTIATION	0.0793542	0.0815497	0.087724
GO_ENDOTHELIAL_CELL_MIGRATION	0.154944	0.154196	0.158853
GO_ORGANIC_HYDROXY_COMPOUND_CATABOLIC_PROCESS	0.0622449	0.0590389	0.0657281
GO_GLYCEROLIPID_METABOLIC_PROCESS	0.174646	0.178274	0.17787
GO_REGULATION_OF_SEQUESTERING_OF_TRIGLYCERIDE	0.160467	0.16076	0.168703
GO_NEGATIVE_REGULATION_OF_FIBROBLAST_GROWTH_FACTOR_RECEPTOR_SIGNALING_PATHWAY	-0.0938683	-0.0626993	-0.0382591
GO_NEGATIVE_REGULATION_OF_PROTEIN_OLIGOMERIZATION	0.245921	0.264136	0.251468
GO_HOMOCYSTEINE_METABOLIC_PROCESS	0.144202	0.13109	0.142328
GO_NEGATIVE_REGULATION_OF_HISTONE_MODIFICATION	0.284698	0.27335	0.268286
GO_COFACTOR_CATABOLIC_PROCESS	0.131895	0.144737	0.145755
GO_PYRIMIDINE_CONTAINING_COMPOUND_CATABOLIC_PROCESS	0.222329	0.224765	0.225606
GO_NEGATIVE_REGULATION_OF_DNA_BINDING	0.178139	0.175935	0.194227
GO_VENTRAL_SPINAL_CORD_DEVELOPMENT	-0.0455412	-0.0389399	-0.0396205
GO_REGULATION_OF_CIRCADIAN_RHYTHM	0.13297	0.136855	0.136051
GO_MORPHOGENESIS_OF_AN_ENDOTHELIUM	0.253864	0.277812	0.263491
GO_GUANOSINE_CONTAINING_COMPOUND_METABOLIC_PROCESS	0.24543	0.247698	0.240827
GO_POSITIVE_REGULATION_OF_RELEASE_OF_SEQUESTERED_CALCIUM_ION_INTO_CYTOSOL	0.0632496	0.0457957	0.0648477
GO_CHONDROITIN_SULFATE_PROTEOGLYCAN_BIOSYNTHETIC_PROCESS	0.160985	0.154518	0.158599
GO_GLANDULAR_EPITHELIAL_CELL_DEVELOPMENT	0.117401	0.115953	0.124269
GO_RESPONSE_TO_MAGNESIUM_ION	0.122906	0.10997	0.113015
GO_CELLULAR_RESPONSE_TO_ATP	0.152281	0.150638	0.152776
GO_CHOLESTEROL_EFFLUX	0.116576	0.117583	0.111823
GO_BETA_CATENIN_DESTRUCTION_COMPLEX_DISASSEMBLY	0.186977	0.167144	0.182394
GO_INNER_DYNEIN_ARM_ASSEMBLY	-0.0661925	-0.0543135	0.0129172
GO_CHROMATIN_ASSEMBLY_OR_DISASSEMBLY	0.222915	0.220708	0.218042
GO_REGULATION_OF_NITRIC_OXIDE_SYNTHASE_ACTIVITY	0.15842	0.158896	0.160964
GO_REGULATION_OF_ANDROGEN_RECEPTOR_SIGNALING_PATHWAY	0.297185	0.29578	0.292156
GO_LEFT_RIGHT_PATTERN_FORMATION	0.0357675	0.0323311	0.0323134
GO_REGULATION_OF_LIPID_BIOSYNTHETIC_PROCESS	0.163011	0.166785	0.168487
GO_RESPONSE_TO_XENOBIOTIC_STIMULUS	0.0622619	0.0713046	0.0647901
GO_REGULATION_OF_MACROPHAGE_DERIVED_FOAM_CELL_DIFFERENTIATION	0.122771	0.103659	0.115944
GO_EMBRYONIC_DIGESTIVE_TRACT_MORPHOGENESIS	0.000371299	0.0127444	0.0120502
GO_PLACENTA_BLOOD_VESSEL_DEVELOPMENT	0.146157	0.138643	0.16205
GO_POSITIVE_REGULATION_OF_GUANYLATE_CYCLASE_ACTIVITY	-0.164153	-0.181892	-0.168998
GO_POSITIVE_REGULATION_OF_CELL_CYCLE_G2_M_PHASE_TRANSITION	0.162902	0.148763	0.155751
GO_REGULATION_OF_REMOVAL_OF_SUPEROXIDE_RADICALS	0.227811	0.217543	0.232576
GO_NEGATIVE_REGULATION_OF_STEM_CELL_PROLIFERATION	-0.0815275	-0.0931286	-0.0452876
GO_AGING	0.175957	0.176623	0.178823
GO_REGULATION_OF_VACUOLAR_TRANSPORT	0.389569	0.392604	0.397358
GO_CELLULAR_RESPONSE_TO_ELECTRICAL_STIMULUS	0.0373206	0.082115	0.0577773
GO_REGULATION_OF_OXIDATIVE_PHOSPHORYLATION	0.169571	0.183258	0.178608
GO_NEGATIVE_REGULATION_OF_CHROMOSOME_SEGREGATION	0.157741	0.158596	0.171588
GO_NEGATIVE_REGULATION_OF_EXTRINSIC_APOPTOTIC_SIGNALING_PATHWAY	0.224783	0.215999	0.221971
GO_REGULATION_OF_BONE_DEVELOPMENT	0.13476	0.116404	0.114951
GO_POSITIVE_REGULATION_OF_T_CELL_MEDIATED_CYTOTOXICITY	0.220284	0.202966	0.224484
GO_REGULATION_OF_CHOLESTEROL_BIOSYNTHETIC_PROCESS	0.202327	0.210584	0.20772
GO_POLYSACCHARIDE_CATABOLIC_PROCESS	0.232641	0.235842	0.238815
GO_NEGATIVE_REGULATION_OF_AUTOPHAGY	0.255055	0.257023	0.259569
GO_INNER_CELL_MASS_CELL_PROLIFERATION	0.12198	0.137688	0.166265
GO_POSITIVE_REGULATION_OF_MRNA_SPLICING_VIA_SPLICEOSOME	0.302952	0.293942	0.302127
GO_POSITIVE_REGULATION_OF_DNA_DEPENDENT_DNA_REPLICATION	0.161232	0.158098	0.1422
GO_STARTLE_RESPONSE	-0.0791357	-0.0954276	-0.0655217
GO_MOTOR_NEURON_AXON_GUIDANCE	-0.00861588	0.0202578	0.00203367
GO_HYPOTHALAMUS_DEVELOPMENT	-0.0166055	-0.0188764	-0.00279147
GO_PATTERN_RECOGNITION_RECEPTOR_SIGNALING_PATHWAY	0.260846	0.26475	0.271213
GO_POSITIVE_REGULATION_OF_MEIOTIC_CELL_CYCLE	-0.0380964	-0.0465974	-0.0246132
GO_LATERAL_MESODERM_DEVELOPMENT	-0.0487376	-0.0730716	-0.0548634
GO_POSITIVE_REGULATION_OF_CELL_MATRIX_ADHESION	0.219981	0.21159	0.224542
GO_REGULATION_OF_STRIATED_MUSCLE_CONTRACTION	0.0800548	0.0789376	0.0885488
GO_REGULATION_OF_LEUKOCYTE_DIFFERENTIATION	0.227022	0.224515	0.226462
GO_REGULATION_OF_TRANSCRIPTION_ELONGATION_FROM_RNA_POLYMERASE_II_PROMOTER	0.3277	0.326204	0.322795
GO_WATER_TRANSPORT	0.0778337	0.0486465	0.0449014
GO_ESTABLISHMENT_OF_CELL_POLARITY	0.203141	0.199652	0.206121
GO_BIOTIN_METABOLIC_PROCESS	0.103865	0.120521	0.111237
GO_STEM_CELL_DIVISION	0.115026	0.127995	0.129249
GO_REACTIVE_OXYGEN_SPECIES_BIOSYNTHETIC_PROCESS	0.197902	0.209563	0.201873
GO_POSITIVE_REGULATION_OF_NITRIC_OXIDE_SYNTHASE_BIOSYNTHETIC_PROCESS	0.283966	0.304979	0.298571
GO_DIGESTIVE_SYSTEM_DEVELOPMENT	-0.0240008	-0.0114426	-0.00981097
GO_POSITIVE_REGULATION_OF_STEROID_BIOSYNTHETIC_PROCESS	0.104192	0.132088	0.117503
GO_DNA_CONFORMATION_CHANGE	0.20073	0.200344	0.199684
GO_DETECTION_OF_MECHANICAL_STIMULUS	-0.0576733	-0.0286302	-0.0592028
GO_EPIDERMAL_CELL_DIFFERENTIATION	-0.0795562	-0.0903568	-0.0782345
GO_SYNAPTONEMAL_COMPLEX_ORGANIZATION	-0.0130975	-0.00474404	0.0355963
GO_BASE_EXCISION_REPAIR	0.214393	0.230358	0.221958
GO_CELLULAR_CARBOHYDRATE_CATABOLIC_PROCESS	0.229476	0.225152	0.223142
GO_NEGATIVE_REGULATION_OF_TYPE_2_IMMUNE_RESPONSE	0.294949	0.294037	0.304691
GO_NEGATIVE_REGULATION_OF_AXON_GUIDANCE	-0.0435253	-0.0149751	0.000372804
GO_NEGATIVE_REGULATION_OF_CALCIUM_ION_TRANSPORT_INTO_CYTOSOL	0.183387	0.204936	0.187995
GO_REGULATION_OF_CARDIAC_MUSCLE_CELL_MEMBRANE_REPOLARIZATION	0.0913013	0.0926334	0.0826088
GO_RESPONSE_TO_GLUCAGON	0.0923494	0.074279	0.076885
GO_NEGATIVE_REGULATION_OF_TISSUE_REMODELING	0.116999	0.10835	0.129774
GO_EMBRYONIC_PLACENTA_DEVELOPMENT	0.131431	0.128341	0.153946
GO_ANATOMICAL_STRUCTURE_MATURATION	0.102195	0.112165	0.109481
GO_REGULATION_OF_AMYLOID_PRECURSOR_PROTEIN_CATABOLIC_PROCESS	0.257899	0.241052	0.258765
GO_CELLULAR_EXTRAVASATION	0.238087	0.238624	0.243869
GO_REGULATION_OF_TELOMERE_MAINTENANCE	0.296774	0.294429	0.299971
GO_REGULATION_OF_EXTRINSIC_APOPTOTIC_SIGNALING_PATHWAY_VIA_DEATH_DOMAIN_RECEPTORS	0.258017	0.261755	0.262686
GO_REGULATION_OF_IMMUNOGLOBULIN_PRODUCTION	0.214083	0.208111	0.214954
GO_FATTY_ACYL_COA_METABOLIC_PROCESS	0.173307	0.185674	0.167525
GO_NEGATIVE_REGULATION_OF_MUSCLE_CELL_APOPTOTIC_PROCESS	0.154181	0.165902	0.150632
GO_POSITIVE_REGULATION_OF_HISTONE_DEACETYLATION	0.312072	0.318686	0.303282
GO_POSITIVE_REGULATION_OF_INSULIN_SECRETION	0.115898	0.105491	0.111889
GO_NEGATIVE_REGULATION_OF_NEUROTRANSMITTER_TRANSPORT	0.163827	0.159118	0.153036
GO_AMYLOID_PRECURSOR_PROTEIN_METABOLIC_PROCESS	0.262995	0.248958	0.261832
GO_NUCLEIC_ACID_PHOSPHODIESTER_BOND_HYDROLYSIS	0.204913	0.203212	0.203482
GO_CHEMICAL_HOMEOSTASIS_WITHIN_A_TISSUE	0.0337675	0.0545783	0.0397333
GO_REGULATION_OF_MYELOID_CELL_DIFFERENTIATION	0.250405	0.245262	0.246508
GO_REGULATION_OF_RNA_POLYMERASE_II_TRANSCRIPTIONAL_PREINITIATION_COMPLEX_ASSEMBLY	0.313464	0.315587	0.321592
GO_EPITHELIAL_CELL_CELL_ADHESION	0.158062	0.134848	0.145159
GO_REGULATION_OF_MITOCHONDRION_ORGANIZATION	0.276565	0.276054	0.268627
GO_POLYAMINE_METABOLIC_PROCESS	0.287634	0.280711	0.28118
GO_POSITIVE_REGULATION_OF_MUSCLE_CONTRACTION	0.0827051	0.0683342	0.0741092
GO_NEGATIVE_REGULATION_OF_T_CELL_RECEPTOR_SIGNALING_PATHWAY	0.29699	0.302756	0.321468
GO_PTERIDINE_CONTAINING_COMPOUND_BIOSYNTHETIC_PROCESS	0.165286	0.173526	0.208695
GO_BLOOD_VESSEL_ENDOTHELIAL_CELL_MIGRATION	0.156851	0.154843	0.161215
GO_POSITIVE_REGULATION_OF_PROTEIN_LOCALIZATION_TO_NUCLEUS	0.260451	0.260197	0.246925
GO_POSITIVE_REGULATION_OF_BMP_SIGNALING_PATHWAY	0.0786466	0.0988887	0.10492
GO_PROXIMAL_DISTAL_PATTERN_FORMATION	-0.0901188	-0.086891	-0.0907143
GO_STRIATED_MUSCLE_CONTRACTION	0.0528085	0.0514819	0.0569018
GO_NEGATIVE_REGULATION_OF_ANION_TRANSPORT	0.0817526	0.062834	0.0852492
GO_NEGATIVE_REGULATION_OF_CD4_POSITIVE_ALPHA_BETA_T_CELL_DIFFERENTIATION	0.320986	0.31392	0.328997
GO_ECTODERM_DEVELOPMENT	0.0635165	0.0927671	0.0889244
GO_HYALURONAN_METABOLIC_PROCESS	0.169109	0.15646	0.158904
GO_LEUKOCYTE_MIGRATION	0.183305	0.177546	0.186242
GO_NEGATIVE_REGULATION_OF_INTRACELLULAR_PROTEIN_TRANSPORT	0.242566	0.239673	0.222112
GO_SENSORY_PERCEPTION_OF_PAIN	-0.0288176	-0.0314045	-0.027523
GO_NEGATIVE_REGULATION_OF_GENE_EXPRESSION_EPIGENETIC	0.280621	0.279826	0.277881
GO_ALDITOL_METABOLIC_PROCESS	0.14382	0.144931	0.146235
GO_MITOCHONDRIAL_ELECTRON_TRANSPORT_UBIQUINOL_TO_CYTOCHROME_C	0.361078	0.356032	0.368457
GO_REGULATION_OF_ANATOMICAL_STRUCTURE_SIZE	0.148875	0.145637	0.143358
GO_REGULATION_OF_CELL_PROLIFERATION_INVOLVED_IN_KIDNEY_DEVELOPMENT	0.107364	0.120673	0.113847
GO_POSITIVE_REGULATION_OF_MITOCHONDRION_ORGANIZATION	0.292636	0.296374	0.287499
GO_POSITIVE_REGULATION_OF_SIGNAL_TRANSDUCTION_BY_P53_CLASS_MEDIATOR	0.206386	0.2255	0.224172
GO_PEPTIDYL_LYSINE_MODIFICATION	0.238313	0.236989	0.236472
GO_METHYLATION_DEPENDENT_CHROMATIN_SILENCING	0.182016	0.182888	0.1844
GO_REGULATION_OF_LIPOPROTEIN_LIPASE_ACTIVITY	0.0507031	0.0426607	0.0454262
GO_HORMONE_MEDIATED_SIGNALING_PATHWAY	0.148134	0.148145	0.151074
GO_ANDROGEN_BIOSYNTHETIC_PROCESS	-0.0128107	-0.0422837	-0.0337417
GO_NEGATIVE_REGULATION_OF_PROTEIN_BINDING	0.201555	0.207904	0.204841
GO_POSITIVE_REGULATION_OF_OLIGODENDROCYTE_DIFFERENTIATION	0.0553872	0.0439174	0.0690561
GO_AXONEMAL_DYNEIN_COMPLEX_ASSEMBLY	-0.0860088	-0.0889909	-0.0531985
GO_REGULATION_OF_LIPID_METABOLIC_PROCESS	0.184665	0.186263	0.184142
GO_HEMIDESMOSOME_ASSEMBLY	0.00634575	-0.0026761	0.0569873
GO_MAST_CELL_ACTIVATION	0.248335	0.24796	0.255486
GO_REGULATION_OF_ADENYLATE_CYCLASE_ACTIVITY	0.0229427	0.0132748	0.00994484
GO_POSITIVE_REGULATION_OF_LEUKOCYTE_DIFFERENTIATION	0.241645	0.236636	0.240778
GO_MITOCHONDRIAL_MEMBRANE_ORGANIZATION	0.279397	0.27576	0.273996
GO_POSITIVE_REGULATION_OF_NEUTROPHIL_MIGRATION	0.259259	0.241589	0.26835
GO_INTRA_GOLGI_VESICLE_MEDIATED_TRANSPORT	0.268471	0.265955	0.271685
GO_REGULATION_OF_SPINDLE_CHECKPOINT	0.180515	0.179292	0.184821
GO_POSITIVE_REGULATION_OF_STRIATED_MUSCLE_CONTRACTION	0.145735	0.0882547	0.133623
GO_ANATOMICAL_STRUCTURE_REGRESSION	0.18843	0.19439	0.181529
GO_CEREBRAL_CORTEX_NEURON_DIFFERENTIATION	0.0113182	0.0318561	0.0158597
GO_OVARIAN_FOLLICLE_DEVELOPMENT	0.0895209	0.0873728	0.0844076
GO_REGULATION_OF_VENTRICULAR_CARDIAC_MUSCLE_CELL_ACTION_POTENTIAL	0.0770604	0.0445388	0.076263
GO_REGULATION_OF_MYOBLAST_DIFFERENTIATION	0.0863974	0.0925411	0.0866656
GO_CARDIAC_ATRIUM_DEVELOPMENT	-0.0172428	-0.0103007	0.0115962
GO_NEGATIVE_REGULATION_OF_CELLULAR_RESPONSE_TO_GROWTH_FACTOR_STIMULUS	0.0810212	0.0829213	0.0858108
GO_FATTY_ACID_HOMEOSTASIS	0.0675548	0.0756358	0.106181
GO_NUCLEOTIDE_SUGAR_METABOLIC_PROCESS	0.208437	0.20921	0.211924
GO_ENERGY_DERIVATION_BY_OXIDATION_OF_ORGANIC_COMPOUNDS	0.216788	0.21362	0.22025
GO_REGULATION_OF_PLATELET_AGGREGATION	0.222167	0.227374	0.221924
GO_REGULATION_OF_SUBSTRATE_ADHESION_DEPENDENT_CELL_SPREADING	0.233068	0.225585	0.240993
GO_NEPHRIC_DUCT_DEVELOPMENT	-0.0555268	-0.00481534	-0.0371436
GO_POST_GOLGI_VESICLE_MEDIATED_TRANSPORT	0.281121	0.283873	0.285739
GO_ERROR_FREE_TRANSLESION_SYNTHESIS	0.333056	0.331399	0.332528
GO_EYE_PHOTORECEPTOR_CELL_DIFFERENTIATION	-0.0550179	-0.0797422	-0.0396062
GO_RESPONSE_TO_TESTOSTERONE	0.202245	0.18817	0.187377
GO_CENTRIOLE_ASSEMBLY	0.161342	0.157948	0.172679
GO_REGULATION_OF_HEMOPOIESIS	0.256726	0.250923	0.255916
GO_ATRIAL_SEPTUM_DEVELOPMENT	-0.0166483	0.0213296	0.0286939
GO_DETECTION_OF_TEMPERATURE_STIMULUS	-0.03713	-0.00162935	-0.0285934
GO_ENAMEL_MINERALIZATION	0.0527381	0.0584427	0.0262853
GO_POSITIVE_REGULATION_OF_CALCIUM_MEDIATED_SIGNALING	0.164423	0.160686	0.16136
GO_NEURAL_CREST_CELL_MIGRATION	-0.0545194	-0.0370065	-0.0396039
GO_SPINAL_CORD_MOTOR_NEURON_CELL_FATE_SPECIFICATION	-0.16124	-0.184152	-0.1596
GO_REGULATION_OF_GLYCOPROTEIN_METABOLIC_PROCESS	0.206148	0.20633	0.206875
GO_REGULATION_OF_BEHAVIOR	-0.0488691	-0.0522979	-0.045966
GO_PYRIMIDINE_NUCLEOTIDE_METABOLIC_PROCESS	0.196481	0.201006	0.197225
GO_GLYCOLIPID_CATABOLIC_PROCESS	0.200686	0.219361	0.222325
GO_POSITIVE_REGULATION_OF_PROTEIN_TYROSINE_KINASE_ACTIVITY	0.134184	0.137655	0.131769
GO_POSITIVE_REGULATION_OF_HEART_RATE	-0.0274737	-0.0494682	-0.00180152
GO_INNATE_IMMUNE_RESPONSE_ACTIVATING_CELL_SURFACE_RECEPTOR_SIGNALING_PATHWAY	0.273858	0.270653	0.276773
GO_FATTY_ACID_BETA_OXIDATION_USING_ACYL_COA_OXIDASE	0.171572	0.176811	0.175975
GO_POSITIVE_REGULATION_OF_VASOCONSTRICTION	0.0212319	0.014235	0.00961943
GO_GOLGI_TO_PLASMA_MEMBRANE_TRANSPORT	0.26268	0.263861	0.269269
GO_PROTEIN_TARGETING_TO_MEMBRANE	0.336032	0.333631	0.334369
GO_REGULATION_OF_FEEDING_BEHAVIOR	-0.0823695	-0.129507	-0.106844
GO_REGULATION_OF_MULTICELLULAR_ORGANISM_GROWTH	0.0849548	0.0867927	0.0954255
GO_REGULATION_OF_KIDNEY_DEVELOPMENT	-0.0317774	-0.0147019	-0.0073771
GO_COMPLEMENT_ACTIVATION	0.0859766	0.0918057	0.0932438
GO_BONE_DEVELOPMENT	0.0921576	0.0921306	0.0883036
GO_NEGATIVE_REGULATION_OF_INTRACELLULAR_STEROID_HORMONE_RECEPTOR_SIGNALING_PATHWAY	0.227511	0.22331	0.229171
GO_SMOOTH_MUSCLE_TISSUE_DEVELOPMENT	-0.0037492	-0.0210736	0.00367612
GO_NEGATIVE_REGULATION_OF_HEMATOPOIETIC_PROGENITOR_CELL_DIFFERENTIATION	0.265919	0.230854	0.236137
GO_NEGATIVE_REGULATION_OF_CATION_CHANNEL_ACTIVITY	0.0659422	0.0684925	0.0622628
GO_NCRNA_PROCESSING	0.245556	0.240703	0.243529
GO_NEGATIVE_REGULATION_OF_TRANSPORT	0.147054	0.147811	0.146295
GO_LEYDIG_CELL_DIFFERENTIATION	0.094076	0.139418	0.109606
GO_AMINE_METABOLIC_PROCESS	0.187583	0.188483	0.194425
GO_DNA_MODIFICATION	0.189975	0.194022	0.187968
GO_RNA_SURVEILLANCE	0.239321	0.242937	0.245024
GO_MITOTIC_SPINDLE_ASSEMBLY	0.221255	0.238348	0.229703
GO_REGULATION_OF_GRANULOCYTE_DIFFERENTIATION	0.30898	0.305839	0.298049
GO_RESPONSE_TO_ALKALOID	0.0751534	0.0853447	0.0721614
GO_REGULATION_OF_MESENCHYMAL_CELL_PROLIFERATION	0.0147012	0.0096704	-0.0104812
GO_MORPHOGENESIS_OF_AN_EPITHELIAL_FOLD	-0.107417	-0.106533	-0.0978081
GO_REGULATION_OF_TRANSPORTER_ACTIVITY	0.0775985	0.0804107	0.0777343
GO_EATING_BEHAVIOR	-0.0945535	-0.0771163	-0.0850329
GO_CELL_JUNCTION_ORGANIZATION	0.140548	0.136394	0.149724
GO_FOLIC_ACID_CONTAINING_COMPOUND_BIOSYNTHETIC_PROCESS	0.231758	0.22875	0.252167
GO_EMBRYONIC_HEART_TUBE_DEVELOPMENT	0.0184444	0.027665	0.0349626
GO_SPHINGOID_METABOLIC_PROCESS	0.120266	0.134146	0.127948
GO_PROTEIN_DESTABILIZATION	0.252434	0.258069	0.258163
GO_EAR_DEVELOPMENT	-0.0039656	-0.00115657	0.002687
GO_NEGATIVE_REGULATION_OF_CELL_MATRIX_ADHESION	0.146545	0.134499	0.150642
GO_REGULATION_OF_MACROPHAGE_CHEMOTAXIS	0.163329	0.164748	0.178633
GO_POSITIVE_REGULATION_OF_SMOOTH_MUSCLE_CELL_PROLIFERATION	0.189819	0.187169	0.191439
GO_REGULATION_OF_SYNAPTIC_PLASTICITY	0.0589573	0.0628865	0.0635141
GO_LONG_TERM_SYNAPTIC_DEPRESSION	0.0307605	0.0323713	0.0359542
GO_CELLULAR_RESPONSE_TO_RETINOIC_ACID	0.00459255	0.0140533	0.00487576
GO_NCRNA_TRANSCRIPTION	0.246547	0.246453	0.248679
GO_NEGATIVE_REGULATION_OF_SMOOTH_MUSCLE_CELL_MIGRATION	0.115295	0.125178	0.142153
GO_NEGATIVE_REGULATION_OF_INTRINSIC_APOPTOTIC_SIGNALING_PATHWAY	0.285949	0.285651	0.287068
GO_LIPOXYGENASE_PATHWAY	0.124917	0.121944	0.122918
GO_NEGATIVE_REGULATION_OF_EPITHELIAL_CELL_APOPTOTIC_PROCESS	0.0771986	0.0753715	0.0674037
GO_VESICLE_DOCKING_INVOLVED_IN_EXOCYTOSIS	0.167495	0.171207	0.175883
GO_CD4_POSITIVE_ALPHA_BETA_T_CELL_ACTIVATION	0.238416	0.236775	0.249352
GO_ARTERY_MORPHOGENESIS	0.0161074	0.0189298	0.0313814
GO_NEGATIVE_REGULATION_OF_DEFENSE_RESPONSE_TO_VIRUS	0.282668	0.304709	0.301158
GO_POSITIVE_REGULATION_OF_REGULATED_SECRETORY_PATHWAY	0.157042	0.162971	0.165562
GO_SPROUTING_ANGIOGENESIS	0.100988	0.105542	0.0982551
GO_NEGATIVE_REGULATION_OF_RETINOIC_ACID_RECEPTOR_SIGNALING_PATHWAY	0.0579941	0.0554936	0.052927
GO_SPLICEOSOMAL_TRI_SNRNP_COMPLEX_ASSEMBLY	0.350275	0.340871	0.339493
GO_REGULATION_OF_T_CELL_TOLERANCE_INDUCTION	0.297264	0.295699	0.283461
GO_POSITIVE_REGULATION_OF_RESPONSE_TO_OXIDATIVE_STRESS	0.265226	0.249468	0.261123
GO_PROTEIN_TRIMERIZATION	0.199903	0.220072	0.213465
GO_REGULATION_OF_PEPTIDYL_SERINE_PHOSPHORYLATION	0.136756	0.138933	0.136908
GO_PROTEOGLYCAN_METABOLIC_PROCESS	0.106052	0.096846	0.102518
GO_DOPAMINE_METABOLIC_PROCESS	-0.0262927	-0.0128827	-0.0144731
GO_POSITIVE_REGULATION_OF_GLYCOGEN_METABOLIC_PROCESS	0.119026	0.0961219	0.126761
GO_LEUKOCYTE_PROLIFERATION	0.194626	0.192387	0.197148
GO_POSITIVE_REGULATION_OF_MICROTUBULE_POLYMERIZATION_OR_DEPOLYMERIZATION	0.264562	0.27467	0.271312
GO_L_ASCORBIC_ACID_METABOLIC_PROCESS	0.188674	0.184649	0.204172
GO_CEREBELLAR_GRANULAR_LAYER_DEVELOPMENT	-0.0739254	-0.0430788	-0.0520486
GO_REGULATION_OF_GENE_EXPRESSION_BY_GENETIC_IMPRINTING	0.236641	0.236544	0.237916
GO_ADHERENS_JUNCTION_ASSEMBLY	0.252184	0.239328	0.236885
GO_SECRETORY_GRANULE_ORGANIZATION	0.183626	0.171141	0.175429
GO_NEGATIVE_REGULATION_OF_POTASSIUM_ION_TRANSPORT	0.0841874	0.0885325	0.072383
GO_POSITIVE_REGULATION_OF_INTERLEUKIN_12_PRODUCTION	0.231815	0.2218	0.238938
GO_REGULATION_OF_T_CELL_APOPTOTIC_PROCESS	0.223869	0.230604	0.235776
GO_VESICLE_FUSION_TO_PLASMA_MEMBRANE	0.0627746	0.0403479	0.0456782
GO_VENTRICULAR_CARDIAC_MUSCLE_TISSUE_DEVELOPMENT	0.00121233	0.0170083	0.059408
GO_NEGATIVE_REGULATION_OF_HISTONE_METHYLATION	0.269672	0.253552	0.248241
GO_REGULATION_OF_GLIAL_CELL_PROLIFERATION	0.205858	0.208376	0.207364
GO_IN_UTERO_EMBRYONIC_DEVELOPMENT	0.158404	0.160897	0.16884
GO_NEGATIVE_REGULATION_OF_BLOOD_CIRCULATION	0.132646	0.135013	0.13522
GO_ER_NUCLEUS_SIGNALING_PATHWAY	0.279427	0.287286	0.291291
GO_DICARBOXYLIC_ACID_BIOSYNTHETIC_PROCESS	0.146591	0.150808	0.166341
GO_VESICLE_CYTOSKELETAL_TRAFFICKING	0.259834	0.261614	0.260408
GO_NEGATIVE_REGULATION_OF_MEIOTIC_CELL_CYCLE	-0.0684994	-0.0670956	-0.0243072
GO_MESENCHYMAL_CELL_DIFFERENTIATION	0.0575462	0.0650852	0.0756649
GO_NEGATIVE_REGULATION_OF_DNA_BIOSYNTHETIC_PROCESS	0.162254	0.168999	0.170417
GO_SHORT_CHAIN_FATTY_ACID_METABOLIC_PROCESS	0.0510971	0.0517737	0.0569048
GO_ATRIAL_SEPTUM_MORPHOGENESIS	-0.101925	-0.0478806	-0.0271781
GO_REGULATION_OF_SMALL_GTPASE_MEDIATED_SIGNAL_TRANSDUCTION	0.188235	0.192766	0.191755
GO_CELLULAR_RESPONSE_TO_GROWTH_HORMONE_STIMULUS	0.190735	0.205699	0.189207
GO_RNA_MODIFICATION	0.211917	0.204131	0.20529
GO_CELLULAR_COMPONENT_ASSEMBLY_INVOLVED_IN_MORPHOGENESIS	0.0628957	0.0754233	0.0838643
GO_ORGANELLE_FISSION	0.147621	0.148807	0.152989
GO_EMBRYONIC_FORELIMB_MORPHOGENESIS	-0.148495	-0.139446	-0.115526
GO_NOSE_DEVELOPMENT	0.00281493	-0.0441276	0.00402081
GO_CELL_DIFFERENTIATION_INVOLVED_IN_KIDNEY_DEVELOPMENT	-0.0139122	-0.00891196	0.0118199
GO_NEGATIVE_REGULATION_OF_CELL_CYCLE_PROCESS	0.236653	0.234566	0.238996
GO_RESPONSE_TO_INCREASED_OXYGEN_LEVELS	0.23719	0.225093	0.237166
GO_REGULATION_OF_CHROMATIN_SILENCING	0.279968	0.280159	0.271365
GO_RIBOSOMAL_LARGE_SUBUNIT_ASSEMBLY	0.296439	0.28647	0.287768
GO_MAINTENANCE_OF_LOCATION_IN_CELL	0.259205	0.264593	0.253453
GO_CEREBELLAR_CORTEX_DEVELOPMENT	0.0395874	0.0753987	0.0742055
GO_REGULATION_OF_MICROTUBULE_POLYMERIZATION	0.233935	0.236239	0.234151
GO_REGULATION_OF_MESODERM_DEVELOPMENT	-0.133513	-0.178075	-0.161383
GO_T_HELPER_1_TYPE_IMMUNE_RESPONSE	0.203057	0.196411	0.22551
GO_POSITIVE_REGULATION_OF_TYPE_2_IMMUNE_RESPONSE	0.268227	0.223493	0.275787
GO_PLASMA_LIPOPROTEIN_PARTICLE_CLEARANCE	0.181641	0.20046	0.194732
GO_CELLULAR_RESPONSE_TO_OXYGEN_LEVELS	0.231924	0.235094	0.232611
GO_DNA_CATABOLIC_PROCESS	0.213337	0.206833	0.210329
GO_REGULATION_OF_INTRACELLULAR_ESTROGEN_RECEPTOR_SIGNALING_PATHWAY	0.221661	0.220837	0.240063
GO_RESPONSE_TO_PROSTAGLANDIN	0.101182	0.0661183	0.108798
GO_CELL_FATE_COMMITMENT_INVOLVED_IN_FORMATION_OF_PRIMARY_GERM_LAYER	0.00222677	-0.00623512	-0.0191911
GO_T_CELL_DIFFERENTIATION_INVOLVED_IN_IMMUNE_RESPONSE	0.27443	0.276626	0.284421
GO_INSULIN_LIKE_GROWTH_FACTOR_RECEPTOR_SIGNALING_PATHWAY	0.105223	0.0977037	0.102574
GO_PROTEIN_HETEROTETRAMERIZATION	0.194771	0.188781	0.18634
GO_NEGATIVE_REGULATION_OF_HEART_CONTRACTION	0.106702	0.112328	0.115522
GO_SUBSTRATE_INDEPENDENT_TELENCEPHALIC_TANGENTIAL_MIGRATION	-0.117937	-0.131421	-0.138143
GO_SULFUR_COMPOUND_CATABOLIC_PROCESS	0.0706425	0.0584768	0.0739745
GO_CHLORIDE_TRANSPORT	-0.0115189	-0.0140847	-0.00888476
GO_MICROTUBULE_DEPOLYMERIZATION	0.11147	0.107832	0.101417
GO_PROTEIN_POLYMERIZATION	0.232505	0.230575	0.226884
GO_CELLULAR_RESPONSE_TO_CORTICOSTEROID_STIMULUS	0.143037	0.143419	0.13189
GO_SIGNAL_TRANSDUCTION_IN_RESPONSE_TO_DNA_DAMAGE	0.231209	0.238309	0.234828
GO_COBALAMIN_METABOLIC_PROCESS	0.108532	0.116742	0.102103
GO_NEGATIVE_REGULATION_OF_SYSTEMIC_ARTERIAL_BLOOD_PRESSURE	0.0379993	0.0542585	0.055495
GO_MUSCLE_CONTRACTION	0.0634727	0.0624675	0.0638517
GO_TELOMERE_LOCALIZATION	0.174423	0.162296	0.173794
GO_TRANSITION_METAL_ION_HOMEOSTASIS	0.200376	0.196813	0.200916
GO_REGULATION_OF_ADHERENS_JUNCTION_ORGANIZATION	0.386249	0.388831	0.391592
GO_PYRIMIDINE_NUCLEOTIDE_CATABOLIC_PROCESS	0.277826	0.280841	0.27491
GO_PROTEIN_KINASE_C_ACTIVATING_G_PROTEIN_COUPLED_RECEPTOR_SIGNALING_PATHWAY	0.065327	0.0698993	0.0656963
GO_REGULATION_OF_DEFENSE_RESPONSE_TO_VIRUS_BY_VIRUS	0.387732	0.39551	0.383696
GO_REGULATION_OF_RECEPTOR_INTERNALIZATION	0.138002	0.14878	0.140638
GO_REGULATION_OF_CALCIUM_ION_TRANSMEMBRANE_TRANSPORT	0.0879362	0.0852103	0.0855699
GO_PROTEIN_LOCALIZATION_TO_CHROMOSOME_CENTROMERIC_REGION	0.161133	0.145988	0.162851
GO_REGULATION_OF_ANTIGEN_PROCESSING_AND_PRESENTATION	0.308526	0.319796	0.321019
GO_POSITIVE_REGULATION_OF_LEUKOCYTE_MIGRATION	0.192715	0.178489	0.19577
GO_CALCIUM_ION_IMPORT	0.0666733	0.063683	0.0575763
GO_CELL_MATURATION	0.0703502	0.0703655	0.0647719
GO_BEHAVIORAL_RESPONSE_TO_PAIN	0.0320823	0.0052148	0.0134048
GO_CELLULAR_RESPONSE_TO_TOXIC_SUBSTANCE	0.195112	0.203957	0.206306
GO_NEURAL_NUCLEUS_DEVELOPMENT	0.204029	0.197412	0.200628
GO_LYMPHOCYTE_MEDIATED_IMMUNITY	0.228672	0.223787	0.231797
GO_REGULATION_OF_HEART_MORPHOGENESIS	-0.0104018	-0.00869263	0.005932
GO_S_ADENOSYLMETHIONINE_METABOLIC_PROCESS	0.19574	0.194573	0.196932
GO_FC_EPSILON_RECEPTOR_SIGNALING_PATHWAY	0.349672	0.346829	0.349085
GO_HIPPOCAMPUS_DEVELOPMENT	0.0962752	0.105344	0.0978848
GO_REGULATION_OF_PROTEIN_LOCALIZATION_TO_CELL_SURFACE	0.280901	0.278399	0.280363
GO_RIBONUCLEOSIDE_TRIPHOSPHATE_BIOSYNTHETIC_PROCESS	0.214538	0.227285	0.229848
GO_PRIMARY_AMINO_COMPOUND_METABOLIC_PROCESS	-0.0205743	-0.0125732	-0.0263737
GO_POSITIVE_REGULATION_OF_TELOMERE_CAPPING	0.184005	0.188984	0.200609
GO_NEGATIVE_REGULATION_OF_AMINE_TRANSPORT	-0.0251142	-0.0228144	-0.0364205
GO_REGULATION_OF_CHROMOSOME_SEGREGATION	0.184963	0.183882	0.195046
GO_PONS_DEVELOPMENT	0.137945	0.147747	0.136458
GO_PROTEIN_K11_LINKED_UBIQUITINATION	0.248497	0.250524	0.245252
GO_DETECTION_OF_CHEMICAL_STIMULUS_INVOLVED_IN_SENSORY_PERCEPTION_OF_TASTE	-0.3198	-0.315046	-0.269123
GO_RESPONSE_TO_INACTIVITY	0.130258	0.137445	0.114561
GO_SPHINGOLIPID_METABOLIC_PROCESS	0.164297	0.167906	0.166803
GO_RESPONSE_TO_PAIN	-0.061848	-0.0978526	-0.0809581
GO_PROTEIN_ACETYLATION	0.236014	0.239603	0.238413
GO_POSITIVE_REGULATION_OF_TRANSCRIPTION_ELONGATION_FROM_RNA_POLYMERASE_II_PROMOTER	0.350448	0.350603	0.346752
GO_REGULATION_OF_NUCLEOCYTOPLASMIC_TRANSPORT	0.274564	0.275934	0.26654
GO_NEGATIVE_REGULATION_OF_CALCIUM_ION_IMPORT	-0.107116	-0.118275	-0.155573
GO_CELLULAR_HORMONE_METABOLIC_PROCESS	0.0173471	0.00805711	0.00768646
GO_PTERIDINE_CONTAINING_COMPOUND_METABOLIC_PROCESS	0.141335	0.133354	0.151237
GO_BONE_REMODELING	0.0935678	0.0834049	0.0936927
GO_EMBRYONIC_CAMERA_TYPE_EYE_MORPHOGENESIS	-0.0300011	-0.0110991	0.0152576
GO_FORMATION_OF_TRANSLATION_PREINITIATION_COMPLEX	0.386649	0.385429	0.388005
GO_POSITIVE_REGULATION_OF_INTERFERON_BETA_PRODUCTION	0.290003	0.303454	0.302032
GO_NEGATIVE_REGULATION_OF_LEUKOCYTE_MIGRATION	0.139617	0.137422	0.143081
GO_REGULATION_OF_PEPTIDYL_TYROSINE_PHOSPHORYLATION	0.146087	0.146748	0.151598
GO_REGULATION_OF_NATURAL_KILLER_CELL_ACTIVATION	0.201212	0.198314	0.197574
GO_RESPONSE_TO_INSULIN	0.214486	0.215343	0.212498
GO_POSITIVE_REGULATION_OF_FILOPODIUM_ASSEMBLY	0.200731	0.192259	0.20865
GO_POSITIVE_REGULATION_OF_NIK_NF_KAPPAB_SIGNALING	0.238877	0.237837	0.248249
GO_REGULATION_OF_CARBOHYDRATE_METABOLIC_PROCESS	0.198168	0.194155	0.197328
GO_NEGATIVE_REGULATION_OF_SYNAPTIC_TRANSMISSION	0.0213634	0.0311631	0.0122872
GO_NEGATIVE_REGULATION_OF_CYTOKINE_BIOSYNTHETIC_PROCESS	0.148732	0.172917	0.149818
GO_ROSTROCAUDAL_NEURAL_TUBE_PATTERNING	0.0624104	0.0158694	0.0446546
GO_B_CELL_ACTIVATION	0.246294	0.243892	0.24681
GO_CELL_DEATH_IN_RESPONSE_TO_OXIDATIVE_STRESS	0.264025	0.259528	0.269931
GO_NEGATIVE_REGULATION_OF_INTERFERON_GAMMA_PRODUCTION	0.107232	0.098509	0.11914
GO_REGULATION_OF_FIBRINOLYSIS	-0.101114	-0.0639558	-0.064875
GO_NEGATIVE_REGULATION_OF_NF_KAPPAB_TRANSCRIPTION_FACTOR_ACTIVITY	0.221345	0.221051	0.225998
GO_PROTEIN_POLYUBIQUITINATION	0.276621	0.272335	0.273646
GO_REGULATION_OF_MRNA_3_END_PROCESSING	0.308836	0.316204	0.311598
GO_POSITIVE_REGULATION_OF_ION_TRANSPORT	0.0771068	0.0743553	0.0804388
GO_ATP_BIOSYNTHETIC_PROCESS	0.254128	0.273187	0.280532
GO_CANONICAL_WNT_SIGNALING_PATHWAY	0.145587	0.149837	0.152469
GO_ACUTE_INFLAMMATORY_RESPONSE	0.0956616	0.0994571	0.114381
GO_NUCLEOBASE_METABOLIC_PROCESS	0.170757	0.163639	0.172404
GO_HUMORAL_IMMUNE_RESPONSE	0.0878307	0.091539	0.0888546
GO_NEGATIVE_REGULATION_OF_INTERLEUKIN_10_PRODUCTION	0.108559	0.128292	0.138144
GO_PHAGOSOME_MATURATION	0.251273	0.255103	0.260008
GO_REGULATION_OF_CELLULAR_RESPONSE_TO_HYPOXIA	0.234875	0.236021	0.23995
GO_REGULATION_OF_FEMALE_GONAD_DEVELOPMENT	-0.112313	-0.113555	-0.12183
GO_REGULATION_OF_THYMOCYTE_APOPTOTIC_PROCESS	0.164686	0.173532	0.165596
GO_REACTIVE_NITROGEN_SPECIES_METABOLIC_PROCESS	0.228412	0.236872	0.236356
GO_ANTERIOR_POSTERIOR_PATTERN_SPECIFICATION	-0.000443945	0.00546722	0.00201631
GO_POSITIVE_REGULATION_OF_CELL_DIVISION	0.0558694	0.0562941	0.0664447
GO_EYELID_DEVELOPMENT_IN_CAMERA_TYPE_EYE	-0.0150924	0.041874	0.0466462
GO_PIGMENT_BIOSYNTHETIC_PROCESS	0.167573	0.162855	0.177817
GO_ERBB_SIGNALING_PATHWAY	0.204399	0.212457	0.209087
GO_EMBRYONIC_ORGAN_MORPHOGENESIS	-0.00573887	0.000193598	-0.000441609
GO_REPRODUCTIVE_SYSTEM_DEVELOPMENT	0.0793975	0.0844961	0.0890741
GO_CYTOSOLIC_CALCIUM_ION_TRANSPORT	0.12347	0.120669	0.114417
GO_REGULATION_OF_SPINDLE_ORGANIZATION	0.276003	0.288476	0.284839
GO_POSITIVE_REGULATION_OF_CATABOLIC_PROCESS	0.250131	0.251696	0.248337
GO_GLIOGENESIS	0.113397	0.122149	0.122696
GO_PEPTIDYL_THREONINE_MODIFICATION	0.18546	0.198111	0.195201
GO_MITOCHONDRIAL_FISSION	0.210067	0.21492	0.226315
GO_MATURATION_OF_5_8S_RRNA_FROM_TRICISTRONIC_RRNA_TRANSCRIPT_SSU_RRNA_5_8S_RRNA_LSU_RRNA	0.249399	0.245509	0.233872
GO_NEGATIVE_REGULATION_OF_SPROUTING_ANGIOGENESIS	0.154626	0.166983	0.140749
GO_POLYOL_TRANSPORT	0.109109	0.10776	0.130663
GO_REGULATION_OF_CARDIAC_MUSCLE_CONTRACTION_BY_CALCIUM_ION_SIGNALING	0.1391	0.15568	0.151409
GO_ANTIGEN_PROCESSING_AND_PRESENTATION	0.304275	0.304213	0.30506
GO_CELLULAR_AMINO_ACID_CATABOLIC_PROCESS	0.0888348	0.0912343	0.0933358
GO_TELENCEPHALON_GLIAL_CELL_MIGRATION	0.15085	0.164233	0.164258
GO_MAINTENANCE_OF_LOCATION	0.188539	0.190146	0.183075
GO_NEPHRON_EPITHELIUM_DEVELOPMENT	-0.0474656	-0.037292	-0.0328269
GO_POSITIVE_REGULATION_OF_CALCIUM_ION_TRANSMEMBRANE_TRANSPORT	0.0627108	0.0585531	0.0675593
GO_NEGATIVE_REGULATION_OF_EPITHELIAL_CELL_MIGRATION	0.0999331	0.122107	0.121179
GO_POSITIVE_REGULATION_OF_SYNAPSE_MATURATION	-0.0882658	0.0180176	-0.00600324
GO_PERIPHERAL_NERVOUS_SYSTEM_NEURON_DIFFERENTIATION	-0.0671854	-0.0366684	-0.0337176
GO_CELL_REDOX_HOMEOSTASIS	0.242039	0.243372	0.248681
GO_POSITIVE_REGULATION_OF_SMOOTH_MUSCLE_CONTRACTION	0.0332097	0.0385515	0.0253896
GO_NEGATIVE_REGULATION_OF_GLIAL_CELL_PROLIFERATION	0.191813	0.205218	0.2085
GO_POSITIVE_REGULATION_OF_CYTOSKELETON_ORGANIZATION	0.210479	0.207955	0.21023
GO_RESPONSE_TO_KETONE	0.12694	0.118957	0.128755
GO_NEGATIVE_REGULATION_OF_PROTEIN_KINASE_B_SIGNALING	0.200538	0.190176	0.180081
GO_LYMPHANGIOGENESIS	-0.0675731	-0.0909383	-0.0484781
GO_REGULATION_OF_POSTSYNAPTIC_MEMBRANE_POTENTIAL	-0.0293349	-0.0185836	-0.0239161
GO_POSITIVE_REGULATION_OF_TOLL_LIKE_RECEPTOR_SIGNALING_PATHWAY	0.240673	0.248145	0.257925
GO_SENSORY_PERCEPTION_OF_TASTE	-0.223833	-0.213647	-0.190033
GO_FEAR_RESPONSE	-0.00374591	-0.00687403	0.00181579
GO_REGULATION_OF_ENDOTHELIAL_CELL_MIGRATION	0.148419	0.145905	0.156052
GO_LABYRINTHINE_LAYER_BLOOD_VESSEL_DEVELOPMENT	0.136884	0.116877	0.153487
GO_NEURON_NEURON_SYNAPTIC_TRANSMISSION	0.293883	0.291961	0.285797
GO_INNER_MITOCHONDRIAL_MEMBRANE_ORGANIZATION	0.26622	0.263129	0.264738
GO_POSITIVE_REGULATION_OF_PHOSPHOPROTEIN_PHOSPHATASE_ACTIVITY	0.307783	0.30179	0.313696
GO_CELLULAR_MODIFIED_AMINO_ACID_BIOSYNTHETIC_PROCESS	0.139564	0.137086	0.151977
GO_PROTEIN_LOCALIZATION_TO_VACUOLE	0.290569	0.295791	0.293623
GO_METANEPHRIC_RENAL_VESICLE_MORPHOGENESIS	-0.118748	-0.0608785	-0.091646
GO_NEGATIVE_REGULATION_OF_RHO_PROTEIN_SIGNAL_TRANSDUCTION	0.153703	0.154185	0.15299
GO_CELLULAR_RESPONSE_TO_HYDROGEN_PEROXIDE	0.240253	0.235425	0.246407
GO_REGULATION_OF_ORGAN_GROWTH	0.131834	0.127943	0.138505
GO_REGULATION_OF_SYNAPSE_ASSEMBLY	-0.0548489	-0.0474658	-0.0383642
GO_NEGATIVE_REGULATION_OF_NEUROTRANSMITTER_SECRETION	0.190773	0.169861	0.161449
GO_POSITIVE_REGULATION_OF_CELL_GROWTH	0.164922	0.157827	0.163851
GO_NEGATIVE_REGULATION_OF_OXIDOREDUCTASE_ACTIVITY	0.146105	0.141226	0.158946
GO_EMBRYONIC_DIGESTIVE_TRACT_DEVELOPMENT	-0.040285	-0.0307391	-0.0262553
GO_PROTEIN_O_LINKED_MANNOSYLATION	0.176162	0.168863	0.179077
GO_GUANOSINE_CONTAINING_COMPOUND_BIOSYNTHETIC_PROCESS	0.168829	0.182885	0.177084
GO_BONE_MINERALIZATION	0.0649009	0.0631635	0.0670166
GO_REGULATION_OF_TRANSMEMBRANE_RECEPTOR_PROTEIN_SERINE_THREONINE_KINASE_SIGNALING_PATHWAY	0.0762169	0.0811089	0.0835466
GO_OVULATION_CYCLE_PROCESS	0.00810277	0.0310329	0.0414881
GO_POSITIVE_REGULATION_OF_CELL_ADHESION	0.198838	0.195451	0.203835
GO_PROTEIN_LOCALIZATION_TO_CHROMATIN	0.256371	0.23719	0.24951
GO_PROTEIN_O_LINKED_FUCOSYLATION	0.287007	0.289378	0.297972
GO_CEREBRAL_CORTEX_DEVELOPMENT	0.102384	0.105546	0.113969
GO_ENDOCRINE_PANCREAS_DEVELOPMENT	0.0431959	0.03623	0.0449797
GO_RNA_PHOSPHODIESTER_BOND_HYDROLYSIS	0.227053	0.224986	0.226627
GO_REGULATION_OF_EXCRETION	-0.0660298	-0.0507898	-0.0467917
GO_AROMATIC_AMINO_ACID_FAMILY_METABOLIC_PROCESS	0.0139813	0.0115664	0.0159673
GO_CYCLIC_NUCLEOTIDE_MEDIATED_SIGNALING	0.0102583	0.0040703	-0.00047139
GO_REGULATION_OF_ENDOCRINE_PROCESS	0.0294347	0.0162092	0.010945
GO_RESPONSE_TO_INSECTICIDE	0.172091	0.166121	0.151585
GO_REGULATION_OF_NUCLEAR_TRANSCRIBED_MRNA_POLY_A_TAIL_SHORTENING	0.406505	0.407675	0.407912
GO_QUATERNARY_AMMONIUM_GROUP_TRANSPORT	0.0491824	0.0821223	0.0664145
GO_EXIT_FROM_MITOSIS	0.215099	0.19817	0.201794
GO_REGULATION_OF_SYMBIOSIS_ENCOMPASSING_MUTUALISM_THROUGH_PARASITISM	0.2951	0.299607	0.296555
GO_RESPONSE_TO_GROWTH_HORMONE	0.120384	0.14316	0.132009
GO_PROTEIN_DEMANNOSYLATION	0.289943	0.283567	0.288064
GO_G1_DNA_DAMAGE_CHECKPOINT	0.261735	0.264067	0.262633
GO_RESPONSE_TO_OXYGEN_LEVELS	0.20127	0.203092	0.205172
GO_PHOTOTRANSDUCTION_VISIBLE_LIGHT	0.0331487	0.0496692	0.0354411
GO_CELL_COMMUNICATION_INVOLVED_IN_CARDIAC_CONDUCTION	0.0385547	0.0283139	0.0375586
GO_PROTEIN_LOCALIZATION_TO_CHROMOSOME_TELOMERIC_REGION	0.312716	0.315463	0.312818
GO_POSITIVE_REGULATION_OF_CALCIUM_ION_TRANSMEMBRANE_TRANSPORTER_ACTIVITY	0.0879427	0.0996103	0.0982191
GO_REGULATION_OF_RECEPTOR_MEDIATED_ENDOCYTOSIS	0.167452	0.168403	0.164999
GO_POSITIVE_REGULATION_OF_LYMPHOCYTE_MEDIATED_IMMUNITY	0.223314	0.217397	0.227337
GO_RESPONSE_TO_TRANSFORMING_GROWTH_FACTOR_BETA	0.154598	0.15847	0.160573
GO_N_ACETYLGLUCOSAMINE_METABOLIC_PROCESS	0.0788348	0.0533623	0.0727487
GO_TRANSCRIPTION_ELONGATION_FROM_RNA_POLYMERASE_II_PROMOTER	0.295184	0.290962	0.296026
GO_OXIDATIVE_PHOSPHORYLATION	0.286715	0.282297	0.292417
GO_REGULATION_OF_RAC_PROTEIN_SIGNAL_TRANSDUCTION	0.253927	0.237637	0.270654
GO_PARENTAL_BEHAVIOR	0.0312867	0.0452717	0.0485393
GO_REGULATION_OF_DNA_BINDING	0.177917	0.180314	0.186055
GO_IMMUNOGLOBULIN_PRODUCTION	0.235648	0.234367	0.236107
GO_TISSUE_MIGRATION	0.150412	0.152415	0.156414
GO_ONE_CARBON_COMPOUND_TRANSPORT	0.111588	0.0659803	0.081681
GO_LEFT_RIGHT_AXIS_SPECIFICATION	0.0675953	0.0525181	0.0453547
GO_RESPONSE_TO_ISCHEMIA	0.159331	0.172399	0.182157
GO_ENSHEATHMENT_OF_NEURONS	0.126669	0.135614	0.137389
GO_POSITIVE_REGULATION_OF_MAST_CELL_ACTIVATION_INVOLVED_IN_IMMUNE_RESPONSE	0.252351	0.228099	0.273895
GO_CHROMATIN_DISASSEMBLY	0.36939	0.3749	0.36702
GO_PLATELET_MORPHOGENESIS	0.343288	0.343358	0.334289
GO_DENDRITE_MORPHOGENESIS	0.126047	0.120501	0.126352
GO_RESPONSE_TO_AMPHETAMINE	0.069046	0.0631468	0.0643236
GO_RESPONSE_TO_CAMP	0.120506	0.116119	0.115317
GO_MYOBLAST_DIFFERENTIATION	0.109807	0.112008	0.11966
GO_POSITIVE_REGULATION_OF_ACTIN_NUCLEATION	0.217863	0.187058	0.204142
GO_REGULATION_OF_MEGAKARYOCYTE_DIFFERENTIATION	0.298622	0.29652	0.290023
GO_NEGATIVE_REGULATION_OF_HEMOPOIESIS	0.202534	0.195152	0.197311
GO_REGULATION_OF_MUSCLE_CELL_DIFFERENTIATION	0.147229	0.150304	0.142459
GO_INNATE_IMMUNE_RESPONSE_IN_MUCOSA	0.136527	0.134267	0.129638
GO_RESPONSE_TO_STEROL	0.160419	0.159747	0.158828
GO_REGULATION_OF_ENDOPLASMIC_RETICULUM_STRESS_INDUCED_INTRINSIC_APOPTOTIC_SIGNALING_PATHWAY	0.303268	0.306881	0.29915
GO_RIBOSOMAL_SMALL_SUBUNIT_BIOGENESIS	0.319741	0.318959	0.320772
GO_TRABECULA_MORPHOGENESIS	0.0966744	0.0894913	0.10413
GO_PHOTORECEPTOR_CELL_MAINTENANCE	-0.0471582	-0.0234679	-0.0468383
GO_REGULATION_OF_CALCIUM_ION_IMPORT	0.0439216	0.027258	0.0274524
GO_HEPARAN_SULFATE_PROTEOGLYCAN_METABOLIC_PROCESS	0.115562	0.121381	0.132809
GO_INTESTINAL_EPITHELIAL_CELL_DEVELOPMENT	0.159234	0.138466	0.144203
GO_CELLULAR_RESPONSE_TO_GLUCAGON_STIMULUS	0.0505066	0.0381875	0.036908
GO_REGULATION_OF_METAL_ION_TRANSPORT	0.10605	0.103194	0.102988
GO_POSITIVE_REGULATION_OF_T_HELPER_1_TYPE_IMMUNE_RESPONSE	0.162961	0.152394	0.189123
GO_MODIFICATION_BY_SYMBIONT_OF_HOST_MORPHOLOGY_OR_PHYSIOLOGY	0.275789	0.274077	0.272383
GO_SISTER_CHROMATID_SEGREGATION	0.19355	0.195891	0.198335
GO_REGULATION_OF_CELL_MIGRATION_INVOLVED_IN_SPROUTING_ANGIOGENESIS	0.12408	0.128503	0.134249
GO_PHASIC_SMOOTH_MUSCLE_CONTRACTION	-0.180839	-0.131373	-0.169698
GO_AXON_ENSHEATHMENT_IN_CENTRAL_NERVOUS_SYSTEM	0.0226274	0.0313519	0.0187596
GO_MONOSACCHARIDE_BIOSYNTHETIC_PROCESS	0.187024	0.185846	0.193808
GO_ORGANELLE_MEMBRANE_FUSION	0.237901	0.233842	0.240888
GO_REGULATION_OF_T_CELL_MEDIATED_CYTOTOXICITY	0.238238	0.232829	0.249372
GO_NEGATIVE_REGULATION_OF_ACTIN_FILAMENT_BUNDLE_ASSEMBLY	0.115006	0.116905	0.125464
GO_POSITIVE_REGULATION_OF_CELL_JUNCTION_ASSEMBLY	0.131698	0.103187	0.134262
GO_NONRIBOSOMAL_PEPTIDE_BIOSYNTHETIC_PROCESS	0.117333	0.11022	0.142116
GO_HEART_MORPHOGENESIS	0.0239921	0.0327988	0.048904
GO_RAS_PROTEIN_SIGNAL_TRANSDUCTION	0.202728	0.201572	0.20335
GO_NEGATIVE_REGULATION_OF_DENDRITE_DEVELOPMENT	0.12056	0.133574	0.151694
GO_REGULATION_OF_HORMONE_SECRETION	0.071746	0.0702566	0.0704004
GO_REGULATION_OF_CALCIUM_ION_TRANSPORT	0.110049	0.106327	0.105838
GO_SENSORY_PERCEPTION_OF_LIGHT_STIMULUS	-0.0753405	-0.0712452	-0.0699238
GO_REGULATION_OF_LIPID_KINASE_ACTIVITY	0.187542	0.187899	0.192559
GO_POSITIVE_REGULATION_OF_OSTEOCLAST_DIFFERENTIATION	0.114679	0.116125	0.128724
GO_LYSOSOME_LOCALIZATION	0.278495	0.280875	0.285844
GO_VITAMIN_D_METABOLIC_PROCESS	0.0458062	0.0396472	0.0564926
GO_CELL_AGGREGATION	-0.110125	-0.102985	-0.148136
GO_REGULATION_OF_SYNCYTIUM_FORMATION_BY_PLASMA_MEMBRANE_FUSION	0.14458	0.1631	0.149575
GO_REGULATION_OF_HEXOKINASE_ACTIVITY	0.151775	0.0766233	0.108484
GO_POSITIVE_REGULATION_OF_EXTRINSIC_APOPTOTIC_SIGNALING_PATHWAY_IN_ABSENCE_OF_LIGAND	0.123835	0.144403	0.125426
GO_CATECHOLAMINE_BIOSYNTHETIC_PROCESS	-0.0422628	-0.014579	-0.0124936
GO_POSITIVE_REGULATION_OF_MUSCLE_HYPERTROPHY	0.175696	0.175744	0.170912
GO_EMBRYONIC_PATTERN_SPECIFICATION	-0.0650161	-0.0637303	-0.0612647
GO_RESPONSE_TO_PROTOZOAN	0.264202	0.272306	0.280346
GO_MULTIVESICULAR_BODY_ORGANIZATION	0.340376	0.339877	0.339521
GO_RESPONSE_TO_FIBROBLAST_GROWTH_FACTOR	0.100567	0.10658	0.106887
GO_NEGATIVE_REGULATION_OF_TELOMERE_MAINTENANCE_VIA_TELOMERE_LENGTHENING	0.261944	0.267448	0.264261
GO_NUCLEOTIDE_EXCISION_REPAIR_PREINCISION_COMPLEX_ASSEMBLY	0.305561	0.305224	0.300245
GO_POSITIVE_REGULATION_OF_EXTRACELLULAR_MATRIX_ORGANIZATION	0.111635	0.10854	0.11127
GO_LEARNING	0.0605055	0.0636577	0.0602932
GO_CILIUM_ORGANIZATION	0.130404	0.133792	0.13201
GO_REGULATION_OF_PHOSPHOLIPASE_ACTIVITY	0.0985369	0.0950465	0.0920837
GO_REGULATION_OF_RESPONSE_TO_FOOD	0.0218755	0.0110936	-0.000221911
GO_CHONDROCYTE_DIFFERENTIATION	0.0216144	0.0298712	0.0215177
GO_ADRENERGIC_RECEPTOR_SIGNALING_PATHWAY	0.0311825	0.0359422	0.0191069
GO_OVULATION	0.113646	0.122681	0.117237
GO_NEGATIVE_REGULATION_OF_TOR_SIGNALING	0.230315	0.231206	0.221014
GO_SUBSTANTIA_NIGRA_DEVELOPMENT	0.293816	0.27235	0.290447
GO_MATURATION_OF_SSU_RRNA_FROM_TRICISTRONIC_RRNA_TRANSCRIPT_SSU_RRNA_5_8S_RRNA_LSU_RRNA	0.285948	0.286905	0.284937
GO_PRODUCTION_OF_MOLECULAR_MEDIATOR_INVOLVED_IN_INFLAMMATORY_RESPONSE	0.252097	0.255704	0.256754
GO_PREPULSE_INHIBITION	-0.0507943	-0.0198626	-0.0141791
GO_REGULATION_OF_EARLY_ENDOSOME_TO_LATE_ENDOSOME_TRANSPORT	0.341224	0.35464	0.347383
GO_MIDDLE_EAR_MORPHOGENESIS	-0.0158369	-0.0208449	-0.0383353
GO_REGULATION_OF_RECEPTOR_BIOSYNTHETIC_PROCESS	0.193875	0.201728	0.190673
GO_JNK_CASCADE	0.190095	0.190064	0.19433
GO_RESPONSE_TO_SALT_STRESS	0.164587	0.171744	0.167811
GO_PROTEIN_KINASE_B_SIGNALING	0.130711	0.127999	0.127062
GO_SOMITOGENESIS	0.0196687	0.0203671	0.0227248
GO_REGULATION_OF_DENDRITIC_SPINE_DEVELOPMENT	0.164671	0.162667	0.166046
GO_TRICARBOXYLIC_ACID_METABOLIC_PROCESS	0.279014	0.271422	0.256011
GO_REGULATION_OF_TRIGLYCERIDE_CATABOLIC_PROCESS	0.143944	0.153892	0.145795
GO_NEGATIVE_REGULATION_OF_RESPONSE_TO_EXTRACELLULAR_STIMULUS	0.0481277	0.018037	0.0424901
GO_HEMATOPOIETIC_STEM_CELL_PROLIFERATION	0.187412	0.165714	0.170233
GO_NEGATIVE_REGULATION_OF_ESTABLISHMENT_OF_PROTEIN_LOCALIZATION	0.19056	0.19027	0.188789
GO_RENAL_TUBULE_DEVELOPMENT	-0.0602281	-0.0474038	-0.0505814
GO_CARDIAC_VENTRICLE_MORPHOGENESIS	0.00612298	0.0240237	0.0554292
GO_ANTIGEN_PROCESSING_AND_PRESENTATION_OF_PEPTIDE_ANTIGEN_VIA_MHC_CLASS_I	0.354867	0.352423	0.360188
GO_REGULATION_OF_THE_FORCE_OF_HEART_CONTRACTION	0.0255304	0.0589458	0.0631434
GO_POSITIVE_REGULATION_OF_EPITHELIAL_CELL_APOPTOTIC_PROCESS	0.165609	0.169136	0.169285
GO_PROTEIN_STABILIZATION	0.272075	0.267384	0.272433
GO_POSITIVE_REGULATION_OF_INTERLEUKIN_6_SECRETION	0.235332	0.241229	0.234171
GO_ASPARTATE_FAMILY_AMINO_ACID_CATABOLIC_PROCESS	0.00861489	0.00583572	0.0258357
GO_NEGATIVE_REGULATION_OF_LIPASE_ACTIVITY	0.0816531	0.0843201	0.0860011
GO_REGULATION_OF_CELLULAR_KETONE_METABOLIC_PROCESS	0.214232	0.211352	0.213549
GO_MATURATION_OF_LSU_RRNA	0.294019	0.278502	0.277559
GO_RNA_SPLICING_VIA_ENDONUCLEOLYTIC_CLEAVAGE_AND_LIGATION	0.249888	0.225838	0.224954
GO_MUSCLE_ADAPTATION	0.137981	0.144067	0.141251
GO_INTERFERON_GAMMA_PRODUCTION	0.198144	0.19375	0.209274
GO_OPTIC_NERVE_DEVELOPMENT	0.0446483	0.023664	0.0405304
GO_PHOSPHOLIPASE_C_ACTIVATING_G_PROTEIN_COUPLED_RECEPTOR_SIGNALING_PATHWAY	-0.0205208	-0.0194711	-0.0294267
GO_REGULATION_OF_KERATINOCYTE_PROLIFERATION	0.0260131	0.00444975	0.0475796
GO_GAS_TRANSPORT	0.231019	0.244857	0.219792
GO_REGULATION_OF_FIBROBLAST_GROWTH_FACTOR_RECEPTOR_SIGNALING_PATHWAY	-0.00427139	0.0147593	0.0250427
GO_REGULATION_OF_MAST_CELL_ACTIVATION	0.231319	0.230528	0.246298
GO_MIDBRAIN_DEVELOPMENT	0.155507	0.145916	0.163926
GO_NEURON_FATE_SPECIFICATION	-0.22695	-0.228611	-0.204715
GO_ORGANIC_ACID_CATABOLIC_PROCESS	0.121804	0.122845	0.12615
GO_REPRODUCTIVE_BEHAVIOR	0.0877821	0.0940198	0.0836836
GO_POSITIVE_REGULATION_OF_EXOCYTOSIS	0.177004	0.181714	0.181322
GO_MORPHOGENESIS_OF_AN_EPITHELIAL_SHEET	0.114431	0.114669	0.137029
GO_CHEMOSENSORY_BEHAVIOR	-0.124424	-0.123395	-0.150889
GO_PROTEIN_KINASE_C_SIGNALING	0.0781636	0.108784	0.107163
GO_GLUCOSE_IMPORT	0.15013	0.153909	0.141092
GO_SISTER_CHROMATID_COHESION	0.224658	0.222333	0.219667
GO_REGULATION_OF_PROTEIN_KINASE_A_SIGNALING	0.140463	0.135672	0.118988
GO_HEPATOCYTE_APOPTOTIC_PROCESS	0.327213	0.332444	0.339988
GO_TETRAHYDROFOLATE_METABOLIC_PROCESS	0.164311	0.138076	0.157626
GO_REGULATION_OF_NECROTIC_CELL_DEATH	0.304714	0.28253	0.300178
GO_CELLULAR_RESPONSE_TO_CAMP	0.136068	0.133765	0.12806
GO_PROTEIN_LOCALIZATION_TO_CHROMOSOME	0.250104	0.242714	0.250206
GO_POSTSYNAPTIC_MEMBRANE_ORGANIZATION	-0.0119146	-0.00568686	0.0184413
GO_CYTOPLASMIC_TRANSLATIONAL_INITIATION	0.374464	0.369359	0.37003
GO_COMPLEMENT_ACTIVATION_ALTERNATIVE_PATHWAY	0.0546209	0.0623567	0.0702416
GO_CARDIAC_MUSCLE_CELL_DIFFERENTIATION	0.0878967	0.0893521	0.0937931
GO_NUCLEOSIDE_TRIPHOSPHATE_METABOLIC_PROCESS	0.236324	0.243646	0.240669
GO_CILIUM_MOVEMENT	-0.0528036	-0.0627845	-0.0452684
GO_VASCULAR_SMOOTH_MUSCLE_CONTRACTION	0.13502	0.130524	0.131038
GO_REGULATION_OF_RESPONSE_TO_WOUNDING	0.115244	0.115316	0.115594
GO_POSITIVE_T_CELL_SELECTION	0.303997	0.295696	0.297782
GO_CELLULAR_RESPONSE_TO_ARSENIC_CONTAINING_SUBSTANCE	0.286393	0.304589	0.305005
GO_POSITIVE_REGULATION_OF_RECEPTOR_BIOSYNTHETIC_PROCESS	0.242019	0.240568	0.23776
GO_POSITIVE_REGULATION_OF_STEM_CELL_DIFFERENTIATION	-0.0640322	-0.0395023	-0.0174376
GO_REGULATION_OF_HEART_RATE	0.0138326	0.00464565	0.0223818
GO_RESPONSE_TO_PLATELET_DERIVED_GROWTH_FACTOR	0.193484	0.184668	0.20153
GO_REGULATION_OF_EXTRINSIC_APOPTOTIC_SIGNALING_PATHWAY	0.221046	0.215823	0.220895
GO_INTRASPECIES_INTERACTION_BETWEEN_ORGANISMS	0.00899703	0.0133408	-0.00838353
GO_REGULATION_OF_EXTRINSIC_APOPTOTIC_SIGNALING_PATHWAY_IN_ABSENCE_OF_LIGAND	0.159551	0.146881	0.156052
GO_REGULATION_OF_B_CELL_DIFFERENTIATION	0.277666	0.275222	0.283256
GO_MAINTENANCE_OF_PROTEIN_LOCALIZATION_IN_ORGANELLE	0.336106	0.341249	0.338839
GO_MRNA_3_END_PROCESSING	0.314574	0.309094	0.312737
GO_POSITIVE_REGULATION_OF_TRANSCRIPTION_FROM_RNA_POLYMERASE_II_PROMOTER_IN_RESPONSE_TO_STRESS	0.219698	0.212149	0.227842
GO_REGULATION_OF_LIPASE_ACTIVITY	0.0994404	0.0969352	0.0981828
GO_POLARIZED_EPITHELIAL_CELL_DIFFERENTIATION	0.129139	0.102875	0.133532
GO_CARDIAC_RIGHT_VENTRICLE_MORPHOGENESIS	0.00387811	0.035693	0.0561695
GO_DIGESTIVE_TRACT_MORPHOGENESIS	-0.0242456	-0.0105927	0.00128837
GO_SPERM_EGG_RECOGNITION	-0.00891207	-0.0175201	-0.0208955
GO_GALACTOSE_METABOLIC_PROCESS	0.230046	0.256016	0.25703
GO_GLOBAL_GENOME_NUCLEOTIDE_EXCISION_REPAIR	0.326153	0.330629	0.324304
GO_REGULATION_OF_ACYL_COA_BIOSYNTHETIC_PROCESS	0.297139	0.300109	0.266876
GO_REGULATION_OF_VASCULAR_ENDOTHELIAL_GROWTH_FACTOR_RECEPTOR_SIGNALING_PATHWAY	0.132521	0.129895	0.128795
GO_REGULATION_OF_DNA_TEMPLATED_TRANSCRIPTION_INITIATION	0.248542	0.257909	0.255735
GO_REGULATION_OF_CELL_ADHESION_MEDIATED_BY_INTEGRIN	0.173675	0.175802	0.187766
GO_NUCLEOSIDE_TRIPHOSPHATE_BIOSYNTHETIC_PROCESS	0.206855	0.21904	0.219136
GO_GLYOXYLATE_METABOLIC_PROCESS	0.132373	0.123583	0.133185
GO_RELAXATION_OF_MUSCLE	0.0921649	0.0872101	0.0886255
GO_REGULATION_OF_PROTEIN_MODIFICATION_BY_SMALL_PROTEIN_CONJUGATION_OR_REMOVAL	0.276513	0.27226	0.270405
GO_CELLULAR_ANION_HOMEOSTASIS	-0.0841833	-0.0990628	-0.0963011
GO_TOXIN_METABOLIC_PROCESS	0.0595371	0.0848029	0.0638892
GO_COVALENT_CHROMATIN_MODIFICATION	0.255969	0.257648	0.256582
GO_PURINE_CONTAINING_COMPOUND_BIOSYNTHETIC_PROCESS	0.167866	0.171091	0.162291
GO_NEGATIVE_REGULATION_OF_CELL_CYCLE_ARREST	0.185185	0.17701	0.1703
GO_DNA_DEMETHYLATION	0.240568	0.237335	0.236436
GO_SKELETAL_MUSCLE_ORGAN_DEVELOPMENT	0.0659872	0.0769533	0.0739564
GO_FC_RECEPTOR_SIGNALING_PATHWAY	0.349764	0.346672	0.350302
GO_APPENDAGE_DEVELOPMENT	0.000224257	0.00969284	0.0210811
GO_REGULATION_OF_B_CELL_MEDIATED_IMMUNITY	0.226236	0.221379	0.231704
GO_REGULATION_OF_MITOCHONDRIAL_FISSION	0.218594	0.223199	0.232812
GO_NEUTRAL_LIPID_CATABOLIC_PROCESS	0.0610018	0.058786	0.0523926
GO_POSITIVE_REGULATION_OF_CATECHOLAMINE_SECRETION	-0.133478	-0.107918	-0.101337
GO_NEGATIVE_REGULATION_OF_PEPTIDYL_THREONINE_PHOSPHORYLATION	0.191894	0.21025	0.216454
GO_PROTEIN_AUTOUBIQUITINATION	0.240141	0.234041	0.227864
GO_PORE_COMPLEX_ASSEMBLY	0.292478	0.275361	0.282178
GO_PROTEIN_LIPID_COMPLEX_SUBUNIT_ORGANIZATION	0.062412	0.0601925	0.064395
GO_NEGATIVE_REGULATION_OF_T_CELL_APOPTOTIC_PROCESS	0.257797	0.265389	0.272835
GO_4_HYDROXYPROLINE_METABOLIC_PROCESS	0.09304	0.1094	0.112947
GO_REGULATION_OF_CELL_CYCLE_G1_S_PHASE_TRANSITION	0.2494	0.251553	0.250456
GO_ANION_HOMEOSTASIS	0.0150013	0.0265121	0.0234692
GO_LIPOPROTEIN_BIOSYNTHETIC_PROCESS	0.194926	0.203216	0.200715
GO_RESPONSE_TO_FOLLICLE_STIMULATING_HORMONE	0.075239	0.0910736	0.0740453
GO_CELLULAR_POTASSIUM_ION_HOMEOSTASIS	0.0983074	0.0924954	0.0993077
GO_PROTEIN_MANNOSYLATION	0.156669	0.131939	0.151545
GO_REGULATION_OF_FATTY_ACID_TRANSPORT	0.122314	0.134468	0.151974
GO_HORMONE_BIOSYNTHETIC_PROCESS	0.0474322	0.0501901	0.0511322
GO_ELECTRON_TRANSPORT_CHAIN	0.234624	0.231615	0.239626
GO_EXTRACELLULAR_REGULATION_OF_SIGNAL_TRANSDUCTION	0.0780769	0.0967713	0.091171
GO_NUCLEOTIDE_EXCISION_REPAIR_DNA_GAP_FILLING	0.283836	0.293301	0.285929
GO_GLYCOSPHINGOLIPID_BIOSYNTHETIC_PROCESS	0.0378955	0.0477512	0.0487474
GO_CELL_COMMUNICATION_BY_ELECTRICAL_COUPLING	0.0731925	0.0761082	0.0799033
GO_ONE_CARBON_METABOLIC_PROCESS	0.175831	0.158982	0.164179
GO_TRANSEPITHELIAL_TRANSPORT	0.0390023	0.034197	0.0372128
GO_VACUOLAR_ACIDIFICATION	0.319837	0.331001	0.329933
GO_CELL_DIFFERENTIATION_IN_HINDBRAIN	0.0456681	0.0565752	0.0487262
GO_POSITIVE_REGULATION_OF_ANTIGEN_PROCESSING_AND_PRESENTATION	0.270391	0.295003	0.292371
GO_NEGATIVE_REGULATION_OF_CELL_MORPHOGENESIS_INVOLVED_IN_DIFFERENTIATION	0.0589891	0.0527976	0.070922
GO_REGULATION_OF_PEROXISOME_PROLIFERATOR_ACTIVATED_RECEPTOR_SIGNALING_PATHWAY	0.120854	0.152376	0.106853
GO_POSITIVE_REGULATION_OF_CD4_POSITIVE_ALPHA_BETA_T_CELL_ACTIVATION	0.23241	0.225927	0.245472
GO_GLYCOPROTEIN_CATABOLIC_PROCESS	0.115554	0.107516	0.118274
GO_REGULATION_OF_LYMPHOCYTE_CHEMOTAXIS	0.191917	0.158111	0.178979
GO_RENAL_WATER_HOMEOSTASIS	0.115486	0.100991	0.0969067
GO_REGULATION_OF_DNA_METHYLATION	0.172205	0.183704	0.175107
GO_HEART_VALVE_FORMATION	-0.0623299	-0.0166673	-0.0441807
GO_MITOTIC_NUCLEAR_DIVISION	0.190145	0.195753	0.194805
GO_NEGATIVE_REGULATION_OF_MYELOID_LEUKOCYTE_DIFFERENTIATION	0.162566	0.153252	0.155733
GO_FAT_SOLUBLE_VITAMIN_METABOLIC_PROCESS	0.0150608	0.00793171	0.0124949
GO_ACTOMYOSIN_STRUCTURE_ORGANIZATION	0.129072	0.135079	0.143114
GO_NUCLEOTIDE_TRANSMEMBRANE_TRANSPORT	0.162631	0.147047	0.150373
GO_POSITIVE_REGULATION_OF_CELL_CYCLE_PROCESS	0.175245	0.178399	0.178609
GO_REGULATION_OF_CHONDROCYTE_DIFFERENTIATION	0.0278932	0.03326	0.0278221
GO_REGULATION_OF_PSEUDOPODIUM_ASSEMBLY	0.18958	0.191551	0.176497
GO_PALLIUM_DEVELOPMENT	0.0938127	0.0970997	0.1028
GO_CARDIAC_CELL_FATE_COMMITMENT	-0.228319	-0.231748	-0.236847
GO_POSITIVE_REGULATION_OF_INTERLEUKIN_1_PRODUCTION	0.209126	0.225122	0.234561
GO_MYOFIBRIL_ASSEMBLY	0.0363002	0.0614705	0.0718752
GO_NEGATIVE_REGULATION_OF_CHEMOTAXIS	0.0719508	0.091558	0.0958907
GO_BLOOD_COAGULATION_INTRINSIC_PATHWAY	0.0987778	0.112568	0.108328
GO_GLOMERULUS_DEVELOPMENT	0.0135033	0.0139424	0.043498
GO_TELOMERE_MAINTENANCE_VIA_RECOMBINATION	0.217546	0.221534	0.216082
GO_REGULATION_OF_RELEASE_OF_CYTOCHROME_C_FROM_MITOCHONDRIA	0.290418	0.284688	0.285278
GO_CELL_CELL_SIGNALING_INVOLVED_IN_CARDIAC_CONDUCTION	-0.0524893	-0.0643788	-0.0578619
GO_CELLULAR_RESPONSE_TO_THYROID_HORMONE_STIMULUS	0.23333	0.240093	0.234365
GO_POSITIVE_REGULATION_OF_NF_KAPPAB_TRANSCRIPTION_FACTOR_ACTIVITY	0.274943	0.274449	0.280732
GO_MITOCHONDRIAL_RNA_PROCESSING	0.204611	0.209599	0.201379
GO_CELLULAR_LIPID_CATABOLIC_PROCESS	0.142162	0.141172	0.142447
GO_REGULATION_OF_CARDIAC_MUSCLE_CELL_ACTION_POTENTIAL	0.103231	0.0911482	0.101303
GO_POSITIVE_REGULATION_OF_HAIR_CYCLE	-0.0551532	-0.00996046	0.00799635
GO_SYMPATHETIC_NERVOUS_SYSTEM_DEVELOPMENT	-0.0650911	-0.029661	-0.0309619
GO_REGULATION_OF_ALPHA_BETA_T_CELL_DIFFERENTIATION	0.2627	0.25347	0.263109
GO_MULTICELLULAR_ORGANISM_GROWTH	0.143402	0.144746	0.147076
GO_GRANULOCYTE_MIGRATION	0.160921	0.157126	0.163789
GO_POSITIVE_REGULATION_OF_ANTIGEN_RECEPTOR_MEDIATED_SIGNALING_PATHWAY	0.389503	0.388547	0.390568
GO_NCRNA_METABOLIC_PROCESS	0.230168	0.225643	0.229169
GO_PHOSPHATE_ION_TRANSPORT	0.0495745	0.0318525	0.0499817
GO_NEGATIVE_REGULATION_OF_BMP_SIGNALING_PATHWAY	-0.00295144	-0.00560786	0.00626012
GO_POSITIVE_REGULATION_OF_NEURAL_PRECURSOR_CELL_PROLIFERATION	0.0176243	0.0104819	0.0319679
GO_REGULATION_OF_CELLULAR_EXTRAVASATION	0.208487	0.210624	0.219841
GO_CARDIAC_MUSCLE_TISSUE_MORPHOGENESIS	-0.00562762	0.0126412	0.0548869
GO_PURINE_NUCLEOBASE_BIOSYNTHETIC_PROCESS	0.210431	0.224354	0.213736
GO_MITOTIC_G2_DNA_DAMAGE_CHECKPOINT	0.27216	0.27352	0.269253
GO_POSITIVE_REGULATION_OF_PROTEIN_AUTOPHOSPHORYLATION	0.193077	0.174849	0.186771
GO_NEGATIVE_REGULATION_OF_NUCLEOCYTOPLASMIC_TRANSPORT	0.242389	0.247386	0.229875
GO_POSITIVE_REGULATION_OF_CELL_ACTIVATION	0.246551	0.242655	0.252294
GO_CARBOHYDRATE_BIOSYNTHETIC_PROCESS	0.171559	0.173234	0.176833
GO_AMINO_SUGAR_METABOLIC_PROCESS	0.13761	0.129238	0.133912
GO_REGULATION_OF_CYTOKINESIS	0.152535	0.161603	0.157498
GO_VITAMIN_BIOSYNTHETIC_PROCESS	0.156442	0.157129	0.185156
GO_POSITIVE_REGULATION_OF_NON_CANONICAL_WNT_SIGNALING_PATHWAY	0.0384363	0.0114799	0.0947006
GO_MUSCLE_ORGAN_MORPHOGENESIS	-0.0202733	-0.00438789	0.0300662
GO_AMINO_ACID_TRANSPORT	0.0107693	0.0152813	0.0271736
GO_CELLULAR_RESPONSE_TO_EPINEPHRINE_STIMULUS	0.218657	0.225832	0.199183
GO_POSITIVE_REGULATION_OF_CELL_ADHESION_MEDIATED_BY_INTEGRIN	0.140441	0.16846	0.159465
GO_REGULATION_OF_MICROTUBULE_BASED_MOVEMENT	0.0943689	0.0923573	0.0956253
GO_EXOCRINE_SYSTEM_DEVELOPMENT	0.00542096	-0.00183945	0.0159856
GO_AMINOGLYCAN_METABOLIC_PROCESS	0.103831	0.0952272	0.102947
GO_NEGATIVE_REGULATION_OF_MYOBLAST_DIFFERENTIATION	0.0278943	0.0329734	0.0188334
GO_REGULATION_OF_FEVER_GENERATION	0.00865847	0.0454206	0.0619541
GO_MACROPHAGE_ACTIVATION	0.22543	0.229409	0.237348
GO_CARDIOBLAST_DIFFERENTIATION	0.0229915	0.0500866	0.089425
GO_CELL_CYCLE_G1_S_PHASE_TRANSITION	0.227352	0.225808	0.226295
GO_RNA_SPLICING_VIA_TRANSESTERIFICATION_REACTIONS	0.318205	0.314338	0.316828
GO_REGULATION_OF_URINE_VOLUME	0.0572916	0.0322047	0.0425573
GO_PHOTORECEPTOR_CELL_DEVELOPMENT	-0.0565554	-0.0650193	-0.0522067
GO_SYNAPTIC_TRANSMISSION_DOPAMINERGIC	-0.0178535	-0.0070389	-0.0331925
GO_CENTRAL_NERVOUS_SYSTEM_NEURON_DIFFERENTIATION	0.012863	0.0222945	0.0234353
GO_MAINTENANCE_OF_GASTROINTESTINAL_EPITHELIUM	-0.038749	-0.00864158	-0.0532213
GO_ENDOTHELIUM_DEVELOPMENT	0.137587	0.141752	0.144245
GO_DOUBLE_STRAND_BREAK_REPAIR	0.194529	0.195945	0.19555
GO_NUCLEOBASE_CONTAINING_COMPOUND_TRANSPORT	0.266699	0.261367	0.26357
GO_REGULATION_OF_NEURON_MIGRATION	0.0555674	0.0827698	0.0790172
GO_METHIONINE_BIOSYNTHETIC_PROCESS	0.174611	0.156116	0.177771
GO_MESONEPHRIC_TUBULE_MORPHOGENESIS	-0.0786836	-0.0605434	-0.0706206
GO_RELEASE_OF_CYTOCHROME_C_FROM_MITOCHONDRIA	0.278694	0.272607	0.271756
GO_RESPONSE_TO_INTERLEUKIN_1	0.2391	0.238545	0.240011
GO_EMBRYONIC_HINDLIMB_MORPHOGENESIS	-0.0544782	-0.035662	-0.033431
GO_WATER_SOLUBLE_VITAMIN_METABOLIC_PROCESS	0.145281	0.141392	0.142083
GO_SIGNAL_TRANSDUCTION_IN_ABSENCE_OF_LIGAND	0.177243	0.168724	0.17155
GO_RNA_CAPPING	0.281574	0.279122	0.277732
GO_LIVER_REGENERATION	0.131547	0.129477	0.132781
GO_REGULATION_OF_REACTIVE_OXYGEN_SPECIES_METABOLIC_PROCESS	0.246129	0.246961	0.248114
GO_NEGATIVE_REGULATION_OF_DEFENSE_RESPONSE	0.195787	0.203063	0.200103
GO_SPINAL_CORD_PATTERNING	-0.182294	-0.188614	-0.184178
GO_DNA_REPLICATION_INITIATION	0.156437	0.144883	0.145939
GO_ERYTHROCYTE_MATURATION	0.362651	0.36897	0.331318
GO_POSITIVE_REGULATION_OF_DENDRITE_DEVELOPMENT	0.136146	0.137376	0.141122
GO_MEMBRANE_DEPOLARIZATION_DURING_CARDIAC_MUSCLE_CELL_ACTION_POTENTIAL	0.0105976	-0.0258158	-0.0179992
GO_BASIC_AMINO_ACID_TRANSPORT	0.0866147	0.0880532	0.0931529
GO_REGULATION_OF_CAMP_MEDIATED_SIGNALING	0.0441606	0.0283192	0.0286757
GO_CELL_MIGRATION_INVOLVED_IN_GASTRULATION	-0.135658	-0.13139	-0.112248
GO_ASTROCYTE_DIFFERENTIATION	0.10641	0.112021	0.118605
GO_PROTEIN_MONOUBIQUITINATION	0.307028	0.299578	0.305064
GO_POSITIVE_REGULATION_OF_ALPHA_BETA_T_CELL_PROLIFERATION	0.310095	0.26874	0.308182
GO_FACE_DEVELOPMENT	0.176823	0.183753	0.193329
GO_RNA_DESTABILIZATION	0.327334	0.329261	0.326329
GO_RESPONSE_TO_ESTROGEN	0.0957805	0.0859707	0.0947011
GO_DETOXIFICATION	0.144688	0.16057	0.159133
GO_CILIUM_OR_FLAGELLUM_DEPENDENT_CELL_MOTILITY	-0.0340488	-0.0484265	-0.0355644
GO_VERY_LONG_CHAIN_FATTY_ACID_METABOLIC_PROCESS	0.0931004	0.110752	0.101515
GO_ESTABLISHMENT_OF_PROTEIN_LOCALIZATION_TO_MEMBRANE	0.312686	0.309253	0.308323
GO_REGULATION_OF_PEPTIDASE_ACTIVITY	0.142119	0.138048	0.140789
GO_POSITIVE_REGULATION_OF_PROTEIN_SERINE_THREONINE_KINASE_ACTIVITY	0.190367	0.194293	0.194677
GO_BROWN_FAT_CELL_DIFFERENTIATION	0.15099	0.147859	0.157011
GO_INOSITOL_METABOLIC_PROCESS	0.241271	0.219995	0.231174
GO_REGULATION_OF_CENTROSOME_CYCLE	0.197728	0.188294	0.198149
GO_PROTEIN_ADP_RIBOSYLATION	0.230155	0.233721	0.223866
GO_CELLULAR_SODIUM_ION_HOMEOSTASIS	0.0689623	0.0688999	0.0624109
GO_NEGATIVE_REGULATION_OF_CARTILAGE_DEVELOPMENT	-0.048883	-0.0418616	-0.0486191
GO_CHONDROITIN_SULFATE_BIOSYNTHETIC_PROCESS	0.169954	0.169297	0.167444
GO_PROTEIN_SUMOYLATION	0.258382	0.251394	0.254255
GO_MEGAKARYOCYTE_DEVELOPMENT	0.323279	0.331639	0.311885
GO_REGULATION_OF_HISTONE_H3_K9_METHYLATION	0.204519	0.191664	0.191862
GO_VASODILATION	0.0553494	0.0611391	0.0425794
GO_NEGATIVE_REGULATION_OF_MITOTIC_CELL_CYCLE	0.230169	0.232008	0.235086
GO_NEURONAL_ION_CHANNEL_CLUSTERING	-0.00926994	0.0132313	-0.00218799
GO_POSITIVE_REGULATION_OF_AXON_EXTENSION	0.205527	0.196426	0.208118
GO_PIGMENT_CELL_DIFFERENTIATION	0.143046	0.132916	0.136848
GO_ORGAN_GROWTH	0.0694756	0.068166	0.0756958
GO_REGULATION_OF_LYMPHOCYTE_DIFFERENTIATION	0.233664	0.233571	0.235189
GO_REGULATION_OF_BONE_REMODELING	0.0887228	0.0796835	0.0895869
GO_GLUCOCORTICOID_BIOSYNTHETIC_PROCESS	-0.0138681	-0.0276725	-0.0254546
GO_NERVE_DEVELOPMENT	-0.045836	-0.03863	-0.0401915
GO_REGULATION_OF_NEUROBLAST_PROLIFERATION	0.0595949	0.0438222	0.0682963
GO_DETECTION_OF_MOLECULE_OF_BACTERIAL_ORIGIN	0.168584	0.195687	0.213579
GO_PHAGOSOME_ACIDIFICATION	0.285323	0.284951	0.287842
GO_REGULATION_OF_CELL_SIZE	0.149725	0.153757	0.149407
GO_TETRAPYRROLE_METABOLIC_PROCESS	0.174867	0.182237	0.174316
GO_REGULATION_OF_CENTROSOME_DUPLICATION	0.197614	0.187954	0.203971
GO_VENTRAL_SPINAL_CORD_INTERNEURON_DIFFERENTIATION	-0.0902733	-0.11775	-0.112299
GO_NEGATIVE_REGULATION_OF_TRANSFERASE_ACTIVITY	0.216377	0.219867	0.224615
GO_POSITIVE_REGULATION_OF_CARDIAC_MUSCLE_TISSUE_DEVELOPMENT	0.0585237	0.0588327	0.0772554
GO_RIBONUCLEOPROTEIN_COMPLEX_SUBUNIT_ORGANIZATION	0.327006	0.322973	0.325296
GO_REGULATION_OF_CALCIUM_ION_TRANSPORT_INTO_CYTOSOL	0.115904	0.112665	0.107235
GO_KERATAN_SULFATE_CATABOLIC_PROCESS	0.0737795	0.0510742	0.0699702
GO_BLASTOCYST_DEVELOPMENT	0.148084	0.161254	0.166717
GO_REGULATION_OF_GRANULOCYTE_CHEMOTAXIS	0.217593	0.198515	0.224471
GO_POSITIVE_REGULATION_OF_CYTOKINESIS	0.0653155	0.0687938	0.0708676
GO_EPHRIN_RECEPTOR_SIGNALING_PATHWAY	0.233662	0.230299	0.229799
GO_ORGANIC_ANION_TRANSPORT	0.0402767	0.0420434	0.0502876
GO_BICARBONATE_TRANSPORT	0.0515928	0.041745	0.049508
GO_POSITIVE_REGULATION_OF_EXCITATORY_POSTSYNAPTIC_POTENTIAL	-0.0419079	0.0140617	-0.00766333
GO_NEGATIVE_REGULATION_OF_PATHWAY_RESTRICTED_SMAD_PROTEIN_PHOSPHORYLATION	0.0241378	0.00701772	0.0182098
GO_SEGMENTATION	0.00333429	0.00153265	0.00728834
GO_POSITIVE_REGULATION_OF_PEPTIDASE_ACTIVITY	0.233168	0.228124	0.228085
GO_POSITIVE_REGULATION_OF_T_CELL_CYTOKINE_PRODUCTION	0.241649	0.212669	0.25554
GO_PYRIMIDINE_CONTAINING_COMPOUND_SALVAGE	0.203196	0.193898	0.199812
GO_REGULATION_OF_OLIGODENDROCYTE_DIFFERENTIATION	0.0781488	0.0757321	0.0906917
GO_TRNA_METHYLATION	0.181635	0.185214	0.183278
GO_INTERACTION_WITH_HOST	0.240785	0.240379	0.239601
GO_GASTRULATION	0.0580507	0.0660549	0.0725015
GO_RESPONSE_TO_UV	0.233357	0.232136	0.225072
GO_REGULATION_OF_NEUROTRANSMITTER_TRANSPORT	0.0490799	0.0441527	0.0450938
GO_NEGATIVE_REGULATION_OF_VASCULATURE_DEVELOPMENT	0.0898978	0.0849006	0.0926363
GO_VIRAL_GENOME_REPLICATION	0.317849	0.32415	0.322029
GO_NUCLEOTIDE_EXCISION_REPAIR	0.253759	0.257436	0.253249
GO_POSITIVE_REGULATION_OF_REACTIVE_OXYGEN_SPECIES_METABOLIC_PROCESS	0.263318	0.265088	0.264292
GO_NEGATIVE_REGULATION_OF_RELEASE_OF_CYTOCHROME_C_FROM_MITOCHONDRIA	0.279499	0.26755	0.269423
GO_GOLGI_TO_ENDOSOME_TRANSPORT	0.320701	0.328574	0.319568
GO_REGULATION_OF_MUSCLE_HYPERTROPHY	0.19722	0.196407	0.187554
GO_CARBOHYDRATE_TRANSMEMBRANE_TRANSPORT	0.100615	0.107239	0.0972327
GO_SULFUR_COMPOUND_TRANSPORT	0.0100173	-0.0312909	-0.00271543
GO_FATTY_ACID_BIOSYNTHETIC_PROCESS	0.117553	0.127138	0.118035
GO_HEART_FORMATION	0.0153476	-0.000730267	0.0214159
GO_RECEPTOR_INTERNALIZATION	0.175271	0.183223	0.179994
GO_POSITIVE_REGULATION_OF_MAST_CELL_ACTIVATION	0.171454	0.149683	0.188446
GO_REGULATION_OF_ODONTOGENESIS	-0.160176	-0.150387	-0.153359
GO_PARTURITION	0.0164804	0.0402352	0.0184944
GO_NEGATIVE_REGULATION_OF_ANDROGEN_RECEPTOR_SIGNALING_PATHWAY	0.235714	0.238708	0.241676
GO_ALPHA_LINOLENIC_ACID_METABOLIC_PROCESS	0.240201	0.261772	0.252276
GO_REGULATION_OF_ARP2_3_COMPLEX_MEDIATED_ACTIN_NUCLEATION	0.225114	0.210006	0.222513
GO_HOMEOSTASIS_OF_NUMBER_OF_CELLS	0.28143	0.278056	0.277064
GO_MEIOTIC_CHROMOSOME_SEPARATION	0.0263727	-0.0105182	0.0203875
GO_DIOL_METABOLIC_PROCESS	0.127503	0.143003	0.155601
GO_REGULATION_OF_RYANODINE_SENSITIVE_CALCIUM_RELEASE_CHANNEL_ACTIVITY	0.119224	0.128319	0.108996
GO_OXYGEN_TRANSPORT	0.293996	0.307212	0.284114
GO_REGULATION_OF_LIPID_TRANSPORT	0.112808	0.111209	0.108345
GO_POSITIVE_REGULATION_OF_TRIGLYCERIDE_BIOSYNTHETIC_PROCESS	0.204137	0.217749	0.228276
GO_REGULATION_OF_REPRODUCTIVE_PROCESS	-0.0142187	-0.0192535	-0.00421627
GO_REGULATION_OF_MEMBRANE_PROTEIN_ECTODOMAIN_PROTEOLYSIS	0.153354	0.162785	0.157534
GO_POSITIVE_REGULATION_OF_HORMONE_SECRETION	0.0631474	0.0504544	0.059429
GO_ORGAN_INDUCTION	-0.14994	-0.154415	-0.18593
GO_DNA_STRAND_ELONGATION	0.151237	0.154852	0.16037
GO_REGULATION_OF_CELL_DIVISION	0.106091	0.108557	0.11334
GO_MULTIVESICULAR_BODY_SORTING_PATHWAY	0.341259	0.34004	0.337515
GO_REGULATION_OF_LYMPHOCYTE_MEDIATED_IMMUNITY	0.230475	0.225111	0.234752
GO_SOMATIC_DIVERSIFICATION_OF_IMMUNE_RECEPTORS	0.254778	0.256598	0.262107
GO_NOTCH_SIGNALING_PATHWAY	0.129436	0.132328	0.135498
GO_OUTER_DYNEIN_ARM_ASSEMBLY	-0.0767601	-0.0683731	-0.03832
GO_POSITIVE_REGULATION_OF_CELLULAR_RESPONSE_TO_INSULIN_STIMULUS	0.231427	0.227436	0.240298
GO_RESPONSE_TO_RADIATION	0.160168	0.163588	0.162427
GO_BILE_ACID_AND_BILE_SALT_TRANSPORT	-0.0404568	-0.00995498	-0.0319875
GO_TISSUE_REGENERATION	0.0992919	0.105708	0.114625
GO_MESODERM_MORPHOGENESIS	0.0038018	0.0180988	0.0209397
GO_NEGATIVE_REGULATION_OF_SMOOTHENED_SIGNALING_PATHWAY	0.0572271	0.0698177	0.0670768
GO_RECEPTOR_METABOLIC_PROCESS	0.200808	0.204083	0.20458
GO_NUCLEOSIDE_SALVAGE	0.195305	0.182293	0.189888
GO_REGULATION_OF_NIK_NF_KAPPAB_SIGNALING	0.261356	0.261824	0.268282
GO_NEGATIVE_REGULATION_OF_ANOIKIS	0.160451	0.158968	0.157364
GO_POSITIVE_REGULATION_OF_LIGASE_ACTIVITY	0.275619	0.267347	0.262473
GO_REGULATION_OF_TRANSCRIPTION_FROM_RNA_POLYMERASE_II_PROMOTER_IN_RESPONSE_TO_HYPOXIA	0.332689	0.330948	0.335255
GO_REGULATION_OF_INTRACELLULAR_PROTEIN_TRANSPORT	0.273657	0.275336	0.266237
GO_PIGMENT_GRANULE_ORGANIZATION	0.26326	0.271196	0.267781
GO_ACROSOME_ASSEMBLY	0.0816145	0.043949	0.0653291
GO_REGULATION_OF_INOSITOL_PHOSPHATE_BIOSYNTHETIC_PROCESS	0.0427061	0.0732206	0.0523981
GO_REGULATION_OF_INTRINSIC_APOPTOTIC_SIGNALING_PATHWAY_IN_RESPONSE_TO_DNA_DAMAGE_BY_P53_CLASS_MEDIATOR	0.301544	0.289616	0.303607
GO_POSITIVE_REGULATION_OF_EPIDERMIS_DEVELOPMENT	0.0102861	0.0175301	0.023426
GO_REGULATION_OF_PROTEIN_CONTAINING_COMPLEX_ASSEMBLY	0.232338	0.230582	0.229102
GO_CALCIUM_ION_REGULATED_EXOCYTOSIS_OF_NEUROTRANSMITTER	-0.236168	-0.216139	-0.196343
GO_REGULATION_OF_REGULATED_SECRETORY_PATHWAY	0.130429	0.142801	0.137186
GO_POSITIVE_REGULATION_OF_RECEPTOR_INTERNALIZATION	0.097878	0.102548	0.103306
GO_CARDIAC_MUSCLE_CELL_CONTRACTION	0.0440368	0.0263894	0.034256
GO_AMINO_SUGAR_CATABOLIC_PROCESS	0.192523	0.184068	0.190792
GO_POSITIVE_REGULATION_OF_MACROPHAGE_CHEMOTAXIS	0.208986	0.20313	0.212059
GO_REGULATION_OF_B_CELL_APOPTOTIC_PROCESS	0.32772	0.329628	0.328447
GO_MITOCHONDRIAL_RNA_METABOLIC_PROCESS	0.18695	0.173892	0.185489
GO_MODULATION_OF_EXCITATORY_POSTSYNAPTIC_POTENTIAL	0.00930594	0.0441933	0.0299624
GO_NUCLEUS_LOCALIZATION	0.270165	0.265998	0.270938
GO_RESPONSE_TO_HEPATOCYTE_GROWTH_FACTOR	0.150812	0.120984	0.153458
GO_MITOTIC_DNA_INTEGRITY_CHECKPOINT	0.234908	0.235193	0.23185
GO_FATTY_ACID_DERIVATIVE_TRANSPORT	-0.0731486	-0.0656119	-0.0589758
GO_NATURAL_KILLER_CELL_ACTIVATION_INVOLVED_IN_IMMUNE_RESPONSE	0.00982594	0.00171342	-0.00015654
GO_CARDIAC_VENTRICLE_DEVELOPMENT	0.0247391	0.0399726	0.063
GO_MALE_MEIOSIS_I	0.0462983	0.044785	0.06223
GO_GLYCEROLIPID_BIOSYNTHETIC_PROCESS	0.18426	0.189681	0.190778
GO_REGULATION_OF_GLUCOSE_METABOLIC_PROCESS	0.177097	0.166246	0.171037
GO_POSITIVE_REGULATION_OF_SODIUM_ION_TRANSMEMBRANE_TRANSPORT	0.185941	0.202249	0.19108
GO_POSITIVE_REGULATION_OF_HEART_CONTRACTION	0.00365469	-0.00252316	0.0267135
GO_CELLULAR_RESPONSE_TO_PROSTAGLANDIN_E_STIMULUS	0.122003	0.0745436	0.147767
GO_EXTRINSIC_APOPTOTIC_SIGNALING_PATHWAY_VIA_DEATH_DOMAIN_RECEPTORS	0.264234	0.267607	0.266976
GO_PURINE_NUCLEOSIDE_BIOSYNTHETIC_PROCESS	0.184772	0.187486	0.184218
GO_FEMALE_SEX_DIFFERENTIATION	0.0369659	0.0387395	0.05503
GO_POSITIVE_REGULATION_OF_CIRCADIAN_RHYTHM	-0.0230096	-0.00990732	-0.0352524
GO_ECTODERMAL_PLACODE_DEVELOPMENT	-0.0329779	-0.0834995	-0.0371345
GO_POSITIVE_REGULATION_OF_PHAGOCYTOSIS	0.239556	0.244943	0.245734
GO_CELLULAR_RESPONSE_TO_ETHANOL	0.249679	0.247726	0.251955
GO_RESPIRATORY_BURST	0.34196	0.341929	0.337397
GO_POSITIVE_REGULATION_OF_DNA_REPAIR	0.210832	0.208659	0.207198
GO_CEREBRAL_CORTEX_GABAERGIC_INTERNEURON_DIFFERENTIATION	-0.207453	-0.154062	-0.217156
GO_NIK_NF_KAPPAB_SIGNALING	0.295819	0.294323	0.300801
GO_MAMMARY_GLAND_DEVELOPMENT	0.0880109	0.0858085	0.102134
GO_NEGATIVE_REGULATION_OF_SECRETION	0.112837	0.112168	0.116556
GO_MITOTIC_SPINDLE_ORGANIZATION	0.2026	0.202215	0.207835
GO_REGULATION_OF_PROTEIN_CATABOLIC_PROCESS	0.238451	0.236831	0.234484
GO_REGULATION_OF_CD4_POSITIVE_ALPHA_BETA_T_CELL_ACTIVATION	0.241954	0.234537	0.251018
GO_MAINTENANCE_OF_CELL_POLARITY	0.219513	0.225796	0.219491
GO_MRNA_CLEAVAGE	0.263847	0.245526	0.255147
GO_POSITIVE_REGULATION_OF_URINE_VOLUME	-0.0189851	-0.0358683	-0.0414637
GO_GLYCINE_METABOLIC_PROCESS	-0.0505072	-0.0287097	-0.047646
GO_POSITIVE_REGULATION_OF_CHEMOKINE_PRODUCTION	0.180168	0.186633	0.194127
GO_REGULATION_OF_GLYCOGEN_METABOLIC_PROCESS	0.168159	0.153785	0.166819
GO_ENDODERM_DEVELOPMENT	0.0562239	0.0761617	0.070747
GO_CYTOPLASMIC_SEQUESTERING_OF_TRANSCRIPTION_FACTOR	0.241004	0.253433	0.241031
GO_PROTEIN_TRANSPORT_ALONG_MICROTUBULE	0.1598	0.16452	0.157752
GO_REGULATION_OF_LIPOPOLYSACCHARIDE_MEDIATED_SIGNALING_PATHWAY	0.269839	0.274426	0.273803
GO_CAMERA_TYPE_EYE_PHOTORECEPTOR_CELL_DIFFERENTIATION	-0.120604	-0.130081	-0.0814036
GO_REGULATION_OF_GROWTH_HORMONE_SECRETION	0.0379444	0.0799762	0.0342475
GO_PYRIMIDINE_CONTAINING_COMPOUND_METABOLIC_PROCESS	0.192673	0.193646	0.190325
GO_RESPONSE_TO_ATP	0.1426	0.145019	0.136179
GO_WATER_HOMEOSTASIS	0.0562375	0.051118	0.0428981
GO_VOCALIZATION_BEHAVIOR	-0.196151	-0.173834	-0.186063
GO_GOLGI_TO_PLASMA_MEMBRANE_PROTEIN_TRANSPORT	0.282551	0.279328	0.279216
GO_LONG_TERM_MEMORY	0.0655026	0.0647923	0.0645333
GO_ADRENAL_GLAND_DEVELOPMENT	0.0209225	0.0281847	0.0236582
GO_CELLULAR_RESPONSE_TO_CHOLESTEROL	0.115434	0.10977	0.129216
GO_POSITIVE_REGULATION_OF_POTASSIUM_ION_TRANSMEMBRANE_TRANSPORTER_ACTIVITY	-0.0178784	-0.0266451	-0.0145015
GO_VIRAL_LIFE_CYCLE	0.274534	0.273805	0.274558
GO_ENTRAINMENT_OF_CIRCADIAN_CLOCK	0.190976	0.186718	0.187115
GO_POSITIVE_REGULATION_OF_IMMUNOGLOBULIN_PRODUCTION	0.191558	0.176917	0.192026
GO_REGULATION_OF_ESTABLISHMENT_OF_PROTEIN_LOCALIZATION_TO_MITOCHONDRION	0.315501	0.310575	0.300237
GO_REGULATION_OF_SENSORY_PERCEPTION	-0.0679115	-0.0743269	-0.0653658
GO_CHONDROITIN_SULFATE_CATABOLIC_PROCESS	0.0762796	0.0564273	0.0611164
GO_RESPONSE_TO_AUDITORY_STIMULUS	-0.0820118	-0.0817375	-0.0436045
GO_MAINTENANCE_OF_CELL_NUMBER	0.159668	0.162293	0.167846
GO_NEGATIVE_REGULATION_OF_CHROMOSOME_ORGANIZATION	0.233915	0.232942	0.232858
GO_COENZYME_BIOSYNTHETIC_PROCESS	0.164865	0.171449	0.162699
GO_EPIBOLY	0.14131	0.147756	0.167751
GO_NEGATIVE_REGULATION_OF_INFLAMMATORY_RESPONSE	0.158102	0.161858	0.159274
GO_REGULATION_OF_CALCIUM_ION_DEPENDENT_EXOCYTOSIS	0.000930291	0.0303024	0.00316792
GO_CENTRAL_NERVOUS_SYSTEM_PROJECTION_NEURON_AXONOGENESIS	0.0916956	0.111063	0.105702
GO_INFLAMMATORY_RESPONSE_TO_ANTIGENIC_STIMULUS	0.236153	0.228392	0.23616
GO_INTESTINAL_EPITHELIAL_CELL_DIFFERENTIATION	0.0410194	0.0363062	0.0460215
GO_ORGANOPHOSPHATE_CATABOLIC_PROCESS	0.142707	0.145071	0.144866
GO_NEGATIVE_REGULATION_OF_BEHAVIOR	-0.064187	-0.0839859	-0.0727495
GO_POSITIVE_REGULATION_OF_P38MAPK_CASCADE	0.244254	0.254217	0.252152
GO_MEMBRANE_PROTEIN_INTRACELLULAR_DOMAIN_PROTEOLYSIS	0.316006	0.310966	0.310698
GO_RESPONSE_TO_CAFFEINE	0.0364842	0.0690925	0.0466844
GO_DISTAL_TUBULE_DEVELOPMENT	-0.085309	-0.0538305	-0.0899141
GO_CRANIAL_SKELETAL_SYSTEM_DEVELOPMENT	0.0371635	0.0398833	0.0481047
GO_DNA_TEMPLATED_TRANSCRIPTION_INITIATION	0.199227	0.200417	0.203724
GO_REGULATION_OF_HORMONE_BIOSYNTHETIC_PROCESS	0.169324	0.169597	0.187821
GO_POSITIVE_REGULATION_OF_NEUROTRANSMITTER_SECRETION	0.0230767	0.000424725	0.00397489
GO_GENETIC_IMPRINTING	0.229356	0.227312	0.226242
GO_CELLULAR_PROCESS_INVOLVED_IN_REPRODUCTION_IN_MULTICELLULAR_ORGANISM	0.0271629	0.0275472	0.028048
GO_TROPHOBLAST_GIANT_CELL_DIFFERENTIATION	-0.106125	-0.0937164	-0.0269145
GO_TUMOR_NECROSIS_FACTOR_MEDIATED_SIGNALING_PATHWAY	0.275738	0.273951	0.279004
GO_DEFENSE_RESPONSE_TO_GRAM_NEGATIVE_BACTERIUM	0.0347241	0.0313523	0.027523
GO_SIGNAL_RELEASE	0.0748123	0.0751778	0.0764955
GO_REGULATION_OF_EXOSOMAL_SECRETION	0.300073	0.303992	0.304843
GO_REGULATION_OF_INCLUSION_BODY_ASSEMBLY	0.317569	0.316859	0.297077
GO_REGULATION_OF_CHRONIC_INFLAMMATORY_RESPONSE	0.162329	0.148703	0.166099
GO_REGULATION_OF_T_CELL_DIFFERENTIATION	0.236306	0.234918	0.236712
GO_ADAPTIVE_IMMUNE_RESPONSE	0.231462	0.232322	0.234978
GO_TRANSLESION_SYNTHESIS	0.269795	0.278357	0.27215
GO_REGULATION_OF_GLOMERULUS_DEVELOPMENT	-0.00478355	0.00609216	0.00678695
GO_METHIONINE_METABOLIC_PROCESS	0.167275	0.151081	0.169149
GO_DICARBOXYLIC_ACID_TRANSPORT	-0.0179286	-0.0222702	0.00213035
GO_NEGATIVE_REGULATION_OF_SKELETAL_MUSCLE_TISSUE_DEVELOPMENT	0.0555934	0.0899385	0.0653207
GO_DNA_RECOMBINATION	0.176364	0.177413	0.178946
GO_POST_TRANSLATIONAL_PROTEIN_MODIFICATION	0.189735	0.184038	0.188232
GO_PROTEIN_FOLDING	0.254282	0.249879	0.248214
GO_REGULATION_OF_MRNA_POLYADENYLATION	0.289195	0.29871	0.281746
[truncated: 5,082 more rows]

## Sheet: Table_S7
Table S7. List of the previously reported PD biomarkers.
Reference	1	2	3	4
Tissue	DA neuron	SN/STR	Network analysis	Blood		Number	Reference
Gene list	SYN1	SYN1	SYN1	SYN1		1	Simunovic F, Yi M, Wang Y, et al. Gene expression profiling of substantia nigra dopamine neurons: further insights into Parkinson's disease pathology. Brain. 2009;132(7):1795-1809.
	NSF	NSF	MAPK8	GRIN1		2	Miller RM, Kiser GL, Kaysser-Kranich TM, Lockner RJ, Palaniappan C, Federoff HJ. Robust dysregulation of gene expression in substantia nigra and striatum in Parkinson's disease. Neurobiol Dis. Feb 2006;21(2):305-13.
	PSAP	PSAP	RAB3A	GRIN2D		3	Chandrasekaran S, Bonchev D. A network view on Parkinson's disease. Comput Struct Biotechnol J. 2013;7:e201304004. doi:10.5936/csbj.201304004
	DNM1	DNM1	STXBP1	DLGAP3		4	Liu S, Zhang Y, Bian H, Li X. Gene expression profiling predicts pathways and genes associated with Parkinson’s disease. Neurological Sciences. 2016;37(1):73-79.
	SYT1	SYT1	VAMP2
	UCHL1	UCHL1
	TRADD	DDC
	PARK7	SLC6A3
	SRP14	DSCR1L1
	ARF3	DNCI1
	FAU	GSTM2
	RPL27	GSTM3
	RPL6	MARK1
	TAF10	YWHAH
	RPL4	ZNF587
	FNTA	BDNF
	EEF2	SNCB
	APP	CDH10
	RAD21	CDH18
	AP2B1	EEF1A2
	AP2M1	HK1
	CLTC	SLC7A8
	UBB	SNAP25
	PTPRF	SYN2
	YWHAZ	STX1A
	SOD1	STXBP1
	CD63
	EEF1G
	DDX24
	DYNLL1
	LITAF
	MAPRE1
	NACA
	PGK1
	SUMO3
	GNB1
	ARL6IP5
	DPYSL2
	ATF4
	ODC1
	TEGT
	CIRBP
	PAFAH1B1
	RPS21
	PRDX6
	TMEM66
	PSMD4
	UQCRC2
	TACC1
	DCTN2
	MLF2
	RPS20
	IMMT
	AARS
	PRDX2
	LDHB
	HNRPA0
	NHP2L1
	PIP5K2B
	BCLAF1
	ARF4
	LOC728936
	CPE
	COX8A
	ACLY
	CDH1
	PJA2
	COX7C
	EIF2S1
	PUM1
	TERF2IP
	GNAI3
	ITPR3
	PITPNA
	SEPW1
	NDUFB8
	ATP1B1
	COX7A2L
	PSMC3
	ENO2
	PPP2CB
	HNRPF
	CSNK2B
	TRAM1
	SOX4
	PLK1
	PTDSS1
	EIF4E
	SCRN1
	SNRPN
	EIF4A1
	FHL1
	SAR1A
	CLSTN1
	LOC653381
	SEC23B
	SFPQ
	NISCH
	OAT
	RRAGA
	TSTA3
	ARS2
	API5
	EPB41L2
	SFRS1
	COX6C
	NDUFS5
	ELAC2
	SCCPDH
	FAM127A
	NEDD8
	BNIP3
	ZFR
	GDI1
	PON2
	B2M
	EIF4G3
	DNPEP
	ALCAM
	NASP
	C7orf28A
	PPP5C
	PAPPA
	KIF5B
	HNRPDL
	MORF4L2
	NDUFA6
	EIF1
	NDUFAB1
	SLC39A6
	BRD4
	M6PRBP1
	ABL1
	NUP62
	TUBB3
	NPTN
	UQCRH
	PARP4
	TSPAN7
	PSMB4
	E2F4
	DNM2
	NDUFA1
	HBXIP
	ATP5J
	NR4A1
	COX5B
	HSF1
	HIP2
	TRAM2
	RAB3GAP2
	LEPR
	BASP1
	DNAJC7
	EIF2B2
	PFKFB3
	DLG1
	CTCF
	GMFB
	VAMP8
	MIR16
	HTATSF1
	RPS19
	BMP1
	CAD
	GPC1
	INPP1
	SERPINA1
	TXNL4A
	HPRT1
	SLC16A3
	FAH
	ANK2
	NAG
	BTBD3
	RUTBC3
	PTPRN2
	FH
	hCG_21078
	SV2A
	SEMA3B
	SLC11A2
	KIF5C
	SEC61B
	PVRL2
	MRPL40
	GLS
	FBN2
	B3GNT1
	ST3GAL5
	FLJ35348
	ZNF24
	LMNB1
	SLC35A1
	NDUFB3
	SFRS5
	GOLGA1
	PDCD6
	NDUFC1
	MAP3K3
	FEZ1
	TRIM38
	MTMR15
	PNPLA6
	RUFY3
	BUB1B
	ST3GAL4
	TRIM32
	SMARCA1
	SCG5
	PLCB4
	IQSEC1
	TCEA2
	MAPT
	FABP4
	PAWR
	SCHIP1
	RNF144
	WASF3
	CLTA
	PTEN
	TOPORS
	CCL4
	FOXO3
	PDE2A
	TUBB2A
	PIGQ
	WASF1
	VDR
	TK2
	GTSE1
	SKAP2
	VPRBP
	LMO3
	EDNRA
	SNCA
	GAP43
	ENO3
	PLLP
	RAD54L
	L1CAM
	BSN
	NUAK1
	STC1
	KCNK1
	ATP2B2
	STX8
	LRCH4
	CDC25A
	CHGA
	STOML1
	PANX1
	SCN3B
	RIMS3
	TGFBR3
	DSC2
	TTF1
	GPRASP1
	CADPS
	MELK
	MLH3
	EEF1E1
	PLN
	PFN2
	ITGAE
	SPRR1B
	ARHGAP26
	POM121
	C1orf61
	SNPH
	PLCE1
	LAMA2
	HSPE1
	SLC6A1
	CD40
	GLI3
	PCMT1
	RPH3A
	CXorf34
	SNTB2
	PHYHIP
	DYNC1I1
	GGCX
	MDFI
	CGB
	ANK1
	GLS2
	PCDH7
	SV2B
	WNT2
	FXYD2
	AP3B2
	SYNGR3
	GFRA2
	ABLIM3
	TRPC1
	NGFR
	NOLC1
	POLE2
	RAB3B
	IL6R
	LRIG2
	PSMC3IP
	MT3
	AATK
	CD84
	AMPD1
	ARSB
	MCC
	ADAMDEC1
	ZNF135
	IL3RA
	WNT10B
	PLA2G7
	CST1
	TAL1
	TDGF1
	BMX
	ZSCAN12
	NUP155
	SIM2
	AP3D1
	CHRNB2
	C20orf3
	FLJ14082
	SCAMP1
	GRTP1
	CHRNA4
	HOXC11
	CYP2B7P1
	DNAJC4
	ADD2
	HRBL
	HYAL2
	GP9
	GH1
	GLE1L
	CH25H
	CCNT1
	NFRKB
	HSPH1
	CCDC106
	GABRB1
	HSF2BP
	GJA12
	ST13
	CLCNKA
	PIK4CA
	PIK3R2
	MAPK6
	NFKBIL2
	ICAM4
	ART4
	RFX3
	PRRG4
	ZNF45
	DOC2B
	CDC2L5
	ALOX15
	LYZL6
	VAMP4
	PLSCR2
	ALG3
	CA5A
	MLN
	EHMT2
	BTN3A1
	GUCA2B
	ATP5G3
	TBXA2R
	ATP5L
	CENPI
	DMD
	KRT85
	NPHS1
	CASP8
	C20orf117
	DLG3
	NCKAP1
	PRO1880
	C1orf136
	AKAP5
	SCN7A
	MMP25
	CD40LG
	GIP
	UGT2A1
	IFNA4
	CEP68
	ARHGEF16
	AD7C-NTP
	ADD1
	AGGF1
	HERC4
	CCR8
	TTC3
	SRP72
	RUNX1
	MYH4
	SLC34A1
	IFNA14
	PCDHA9
	FGFR2
	IFNA7
	C7orf28A
	PPBPL2
	ZFYVE9
	PRPS1
	IFNA16
	OR5I1
	KCNA10
	HIST1H3A
	PDIA3
	RAC1
	PPP2CA
	SFRS3
	ATP6V1E1
	EIF3S6
	DDX17
	RAB1A
	XPO1
	MRPL3
	ELOVL5
	PSMB5
	ATXN10
	NADK
	ALDH7A1
	UROD
	TUBB2C
	FBXL11
	PPIG
	MAGED1
	PINK1
	EHD1
	GABARAPL2
	CDC5L
	DDAH1
	CTGF
	UBE1C
	TUBA1A
	ASPH
	USP10
	CBFA2T2
	PLEKHC1
	CBR1
	TNPO1
	GHITM
	KIAA0265
	MRC2
	TNFRSF10B
	EIF2B4
	SPON1
	PHKA2
	APLP1
	RAB27A
	NCBP1
	CACNB3
	MBD4
	CD200
	APOBEC3C
	PSG9
	GATA3
	FAM49A
	SRGAP3
	APBA2
	SELPLG
	NRXN2
	MYT1L
	UPK1B
	CCL19
	FYN
	ATP5H
	ERCC4
	NFATC1
	MOBP
	TNFAIP8
	ZFAND5
	BIRC5
	DNAH9
	IFNG
	SLCO1B1
	TUSC4
	TUBD1
	GRIN2B
	KCNJ6
	PQBP1
	MR1
	RAP1GAP
	HYAL1
	EPHB2
	R3HDM1
	MGC4771
	MLX
	PEBP1
	PTGER3
	PDE4D
	EFS
	POMZP3
	TRBC1
	MSH3
	AP4S1
	AFF2
	INVS
	ROR1
	PCDHGA1
	MLLT11
	DYRK1A
	PBX2
	ATP2C1
	IFNA21
	NY-REN-7
	PAX4
	EZH1
	EEF1G
	MTAP
	PSEN2
	PPIA
	IFNA17
	SC5DL
	CYP3A43
	GABARAPL1
	BAG1
	RPS6KB1
	MRPL9
	ETV4
	GPD2
	LRPPRC
	KIR3DL1
	EID1
	ANXA9
	TUBB
	FMO2
	RLN1
	PTHLH
	LAT2
	DCTN1
	TRBC1
	PCDHGB5
	ATRN
	CFLAR
	HFE
	PCDHGA9
	ARL6IP1
	EIF4B
	TOP2B
	LOC130074
	USP34
	SPTBN1
	MYL6
	RANGAP1
	KIDINS220
	RBM12
	C6orf111
	LARP1
	IDS
	PIK3R1
	SMARCA2
	SRCAP
	BCL2L1
	EPB41L1
	KIAA0082
	ATP6V0A1
	UBE3B
	YWHAQ
	CEBPB
	MOAP1
	UBE2E1
	SMARCA4
	CAP2
	C11orf32
	RCOR1
	HNRPC
	FKBP15
	PCCB
	PAPOLA
	C16orf45
	CAMSAP1L1
	C10orf38
	TOMM20
	FLJ38984
	CIT
	NFATC2IP
	KIAA0828
	PLEKHG3
	HEG1
	NBPF10
	ABR
	RPL13
	MCF2L
	DENND3
	FBXO9
	ANGPTL2
	TRIM37
	ATP2A3
	GARNL1
	PRKCA
	SLC43A3
	OLFM1
	SEPT
	GPX7
	MAPK8IP3
	SYP
	FLJ40113
	ADCY2
	KIAA1467
	SMC2
	76P
	BAT3
	C19orf7
	LOC375133
	RPIP8
	SOSTDC1
	ERCC2
	C14orf79
	APOC1
	PDCD2
	SLIT1
	LOC728411
	ENOSF1
	GOLGA8E
	ATP5A1
	RBMX
	MYOZ2
	INPP5B
	HLA-DQA1
	OAZ3
	TCEB2
	ABHD5
	KRT20
	HS3ST1
	KIAA0574
	TUBB2B
	RPL37A
	ERBB4
	LOC440434
	RPL24
	GNAS
	DKK3
	NDRG2
	HGD
	HSP90AA1
	CYP2C9
	MTMR6
	NAT1
	SOCS6
	LHB
	RAP2A
	GPR20
	RLN2
	SSTR4
	TNFRSF21
	HOXD11
	CALCB
	DRD1
	NUP188
	ALDOA
	LOC729143
	ARMCX6
	PLAUR
	FEZ2
	SNHG3
	COL3A1
	SDHC
	PIK3C2G
	PI4KII
	TIMM17A
	PIGC
	LYST
	BEXL1
	ZNRF4
	DIRAS3
	LAMB4
	HSD3B2
	PLXNB1
	RCC1
	GSTA1
	PSG3
	EVI1
	RP4-724E16.2
	SYT12
	CTNNA1
	MLLT4
	GULP1
	GK3P
	RECK
	SYNJ2
	RIMS1
	ARVCF
	AQP6
	LPXN
	FAS
	PARVB
	LOC390411
	IVD
	DNAH3
	KIR3DX1
	MLLT10
	CCL2
	SLC6A2
	B4GALT1
	LOC643332
	TTTY1
	HES2
	CCL13
	APBB2
	LOC652411
	LOC731568
	CBARA1
	KIAA0892
	LDLR
	GRM7
	CDC25C
	LOC442747
	ETV1
	MUC4
	LOC728683
	GK
	STAT2
	WAPAL
	ALDOB
	MYL4
	FDPSL5
	HLA-C
	PMS2L3
	C17orf60
	TGM4
	SOS2
	ZSWIM1
	SCUBE3
	ATP6V0A2
	MGC40499
	TEK
	YWHAB
	EIF3S6IP
	CHCHD2
	NGRN
	NRBP1
	NDUFA4
	HSPC152
	NPLOC4
	NDFIP1
	GLTSCR2
	LARS
	RBM8A
	DUS1L
	DYNLRB1
	KCMF1
	SAE1
	ENOPH1
	C16orf80
	NGFRAP1
	FAM129A
	PDXK
	MRPL15
	SNN
	NT5DC2
	C14orf108
	C10orf57
	CCDC92
	NANS
	UCRC
	NDUFB2
	C11orf10
	ARNT
	PNMA1
	LOC727762
	C6orf49
	GTPBP4
	DHX40
	C16orf53
	NDUFB11
	ACSL5
	BEX1
	TNIP2
	LOC653441
	KIF4A
	OAS3
	SNX10
	ALAD
	ATP13A2
	PIGG
	SLC22A17
	NXT1
	NAT11
	TAPBPL
	SLC24A6
	SIDT2
	WWC2
	SMC6
	NT5DC3
	C14orf132
	ACTR3B
	FOSL2
	GUF1
	SOBP
	C5orf23
	TINAGL1
	ATAD3A
	TMEM34
	NSD1
	SLC24A3
	RAG1AP1
	THSD4
	ZNF562
	CNTNAP2
	FLVCR2
	CENTA2
	CNTNAP1
	TTYH1
	OSGIN1
	ZNF180
	DSN1
	FBXO38
	CLSPN
	MAP7D3
	LRP12
	ZNF606
	ZNF586
	FLJ10986
	RBM41
	LRAP
	DENND1A
	MUPCDH
	SYNPO2L
	LIN28
	HOXC13
	ZBED2
	ARL15
	GON4L
	PGPEP1
	ZNF446
	GMPPB
	ARSJ
	C4orf29
	GDF3
	BRDG1
	CCDC90A
	HAND1
	CCDC68
	MGAT4B
	MBD5
	THADA
	TSHZ2
	IRX4
	AP4E1
	MAK
	GPR88
	PHC3
	SNFT
	KLHL28
	LRRC19
	NDST3
	C5orf14
	KERA
	RHBG
	TMEM176B
	CARD14
	CCRN4L
	PIWIL2
	SLC24A2
	PRO2964
	C14orf162
	GPR157
	GFM1
	CCDC33
	C3orf28
	SFXN3
	CDADC1
	ARHGAP24
	RNF17
	C17orf80
	PECR
	CABP3
	ASCL3
	CHST5
	FGF23
	CISH
	FCRL2
	TNS1
	RUNX2
	GLP2R
	CTLA4
	OR1G1
	MYO3A
	FGF21
	C14orf156
	GSCL
	G6PC2
	HTR1F
	MRLC2
	HLA-DRB1
	TCF25
	USP47
	NOL3
	ZFAND6
	MTCH1
	ZDHHC11
	CSNK1G1
	CCDC99
	NLRP2
	MRPL34
	UBA52
	CUGBP1
	WIZ
	RAB6B
	MIER2
	HSPA8
	KIAA1644
	TRMT5
	NOL11
	FAM134A
	FAM91A2
	TCP1
	DPH1
	NSUN6
	FTSJ2
	AKAP8L
	LOC286434
	LOC729277
	SAA3P
	ALKBH4
	POLM
	DKFZP434P211
	HK2
	KRIT1
	LARS2
	LDB1
	NBL1
	PPM1F
	ESPL1
	CSPG5
	SPHK2
	ABHD6
	GGA1
	HCFC1R1
	LPHN1
	C5orf4
	LOC339229
	C14orf172
	PKNOX1
	RCN3
	LPPR2
	CX3CL1
	BCAN
